# Supplementary material for: Sequencing, Analysis and Organization of the Complete Genome of a Novel Baculovirus Calliteara abietis Nucleopolyhedrovirus (CaabNPV)
Source: Viruses. 2024 Feb 4;16(2):252. doi: 10.3390/v16020252 (PMC10891889; doi:10.3390/v16020252)
Supplement: Supplementary file 1 [file viruses-16-00252-s001.zip]

Archive with 4 entries (4 files):
- S1_Primer sequences.xlsx
- S2_Core gene.xlsx
- S3_CaabNPV_genome_annotation.xlsx
- S4_K2P pairwise distances.xls
