# Supplementary material for: Sequencing, Analysis and Organization of the Complete Genome of a Novel Baculovirus Calliteara abietis Nucleopolyhedrovirus (CaabNPV)
Source: Viruses. 2024 Feb 4;16(2):252. doi: 10.3390/v16020252 (PMC10891889; doi:10.3390/v16020252)
Supplement: Supplementary file 1 [file viruses-16-00252-s001.zip › S1_Primer sequences.xlsx]

## Sheet: Sheet1
COI-F	GGTCAACAAATCATAAAGATATTGG
COI-R	TAAACTTCAGGGTGACCAAAAAATCA
vIdentify-F	TCGGCGAGTTGAGCATCCTTTTTAG
vIdentify-R	TGGAACAAATTGGAGGCCCAATTAC
lef8-F	AGGGTTTTCCCAGTCACGCAYGGHGARATGAC
lef8-R	GAGCGGATAACAATTTCACACAYRTASGGRTCYTCSGC
