# Supplementary material for: Sequencing, Analysis and Organization of the Complete Genome of a Novel Baculovirus Calliteara abietis Nucleopolyhedrovirus (CaabNPV)
Source: Viruses. 2024 Feb 4;16(2):252. doi: 10.3390/v16020252 (PMC10891889; doi:10.3390/v16020252)
Supplement: Supplementary file 1 [file viruses-16-00252-s001.zip › S2_Core gene.xlsx]

## Sheet: Sheet1
accession	abbreviation	definition	lef2	lef1	pif2	p47	lef8	ac53	vp1054	lef9	dnapol	desmoplakin	Ac68	vlf1	ac78	gp41	ac81	vp91;p95 (pif8)	vp39	lef4	p33	p18	odv-e25	helicase	pif4	38k	lef5	p6.9	p40;bv/odv-c42	p48	odv-ec43	ac110 (p74; pif-0)	pif3	pif1	alk-exo	p74	49k	odv-e18	odv-ec27	odv-e56;pif5
NC_001623	AcMNPV	Autographa californica nucleopolyhedrovirus, complete genome	NP_054035.1	NP_054043.1	NP_054051.1	NP_054069.1	NP_054079.1	NP_054082.1	NP_054084.1	NP_054092.1	NP_054095.1	NP_054096.1	NP_054098.1	NP_054107.1	NP_054108.1	NP_054110.1	NP_054111.1	NP_054113.1	NP_054119.1	NP_054120.1	NP_054122.1	NP_054123.1	NP_054124.1	NP_054125.1	NP_054126.1	NP_054128.1	NP_054129.1	NP_054130.1	NP_054131.1	NP_054133.1	NP_054139.1	NP_054140.1	NP_054145.1	NP_054149.1	NP_054163.1	NP_054168.1	NP_054173.1	NP_054174.1	NP_054175.1	NP_054179.1
NC_004690	AdhoNPV	Adoxophyes honmai NPV, complete genome	NP_818747.1	NP_818771.1	NP_818742.1	NP_818657.1	NP_818696.1	NP_818694.1	NP_818689.1	NP_818682.1	NP_818705.1	NP_818704.1	NP_818702.1	NP_818708.1	NP_818709.1	NP_818710.1	NP_818711.1	NP_818713.1	NP_818714.1	NP_818715.1	NP_818716.1	NP_818717.1	NP_818718.1	NP_818719.1	NP_818720.1	NP_818721.1	NP_818722.1	NP_818723.1	NP_818724.1	NP_818726.1	NP_818729.1	NP_818728.1	NP_818755.1	NP_818764.1	NP_818649.1	NP_818674.1	NP_818671.1	NP_818670.1	NP_818669.1	NP_818655.1
NC_005038	AdorGV	Adoxophyes orana granulovirus, complete genome	NP_872486.1	NP_872516.1	NP_872493.1	NP_872512.1	NP_872564.1	NP_872565.1	NP_872569.1	NP_872554.1	NP_872548.1	NP_872549.1	NP_872551.1	NP_872545.1	NP_872544.1	NP_872542.1	NP_872541.1	NP_872539.1	NP_872535.1	NP_872534.1	NP_872533.1	NP_872532.1	NP_872531.1	NP_872530.1	NP_872529.1	NP_872528.1	NP_872527.1	NP_872526.1	NP_872525.1	NP_872523.1	NP_872500.1	NP_872498.1	NP_872480.1	NP_872517.1	NP_872561.1	NP_872507.1	NP_872465.1	NP_872464.1	NP_872536.1	NP_872466.1
NC_011423	AdorNPV	Adoxophyes orana nucleopolyhedrovirus, complete genome	YP_002300613.1	YP_002300638.1	YP_002300608.1	YP_002300528.1	YP_002300564.1	YP_002300562.1	YP_002300557.1	YP_002300551.1	YP_002300573.1	YP_002300572.1	YP_002300570.1	YP_002300576.1	YP_002300577.1	YP_002300578.1	YP_002300579.1	YP_002300581.1	YP_002300582.1	YP_002300583.1	YP_002300584.1	YP_002300585.1	YP_002300586.1	YP_002300587.1	YP_002300588.1	YP_002300589.1	YP_002300590.1	YP_002300591.1	YP_002300592.1	YP_002300594.1	YP_002300597.1	YP_002300596.1	YP_002300621.1	YP_002300631.1	YP_002300520.1	YP_002300544.1	YP_002300541.1	YP_002300540.1	YP_002300539.1	YP_002300526.1
NC_011345	AgipMNPV	Agrotis ipsilon multiple nucleopolyhedrovirus, complete genome	YP_002268047.1	YP_002268052.1	YP_002268072.1	YP_002268164.1	YP_002268160.1	YP_002268156.1	YP_002268152.1	YP_002268143.1	YP_002268136.1	YP_002268135.1	YP_002268133.1	YP_002268129.1	YP_002268128.1	YP_002268127.1	YP_002268126.1	YP_002268124.1	YP_002268122.1	YP_002268121.1	YP_002268119.1	YP_002268118.1	YP_002268117.1	YP_002268116.1	YP_002268115.1	YP_002268111.1	YP_002268110.1	YP_002268109.1	YP_002268108.1	YP_002268106.1	YP_002268103.1	YP_002268104.1	YP_002268089.1	YP_002268073.1	YP_002268077.1	YP_002268181.1	YP_002268190.1	YP_002268188.1	YP_002268186.1	YP_002268039.1
NC_005839.2	AgseGV	Agrotis segetum granulovirus, complete genome	YP_006309.1	YP_006280.1	YP_006301.1	YP_006284.1	YP_006226.1	YP_006222.1	YP_006217.1	YP_006237.1	YP_006243.1	NA	YP_006240.1	YP_006247.1	YP_006248.1	YP_006249.1	YP_006250.1	YP_006252.1	YP_006258.1	YP_006259.1	YP_006261.1	YP_006262.1	YP_006263.1	YP_006264.1	YP_006266.1	YP_006267.1	YP_006268.1	YP_006269.1	YP_006270.1	YP_006272.1	YP_006296.1	NA	YP_006315.1	YP_006279.1	YP_006229.1	YP_006288.1	YP_006332.1	YP_006333.1	YP_006257.1	YP_006329.1
NC_007921	AgseNPV-A	Agrotis segetum nucleopolyhedrovirus, complete genome	YP_529683.1	YP_529687.1	YP_529706.1	YP_529796.1	YP_529791.1	YP_529787.1	YP_529783.1	YP_529775.1	YP_529770.1	YP_529769.1	YP_529767.1	YP_529763.1	YP_529762.1	YP_529761.1	YP_529760.1	YP_529758.1	YP_529756.1	YP_529755.1	YP_529753.1	YP_529752.1	YP_529751.1	YP_529750.1	YP_529749.1	YP_529744.1	YP_529743.1	YP_529742.1	YP_529741.1	YP_529739.1	YP_529736.1	YP_529737.1	YP_529726.1	YP_529707.1	YP_529711.1	YP_529814.1	YP_529821.1	YP_529820.1	YP_529819.1	YP_529676.1
NC_025960	AgseNPV-B	Agrotis segetum nucleopolyhedrovirus B isolate English, complete genome	YP_009112575.1	YP_009112581.1	YP_009112597.1	YP_009112684.1	YP_009112680.1	YP_009112676.1	YP_009112672.1	YP_009112662.1	YP_009112657.1	YP_009112656.1	YP_009112654.1	YP_009112650.1	YP_009112649.1	YP_009112648.1	YP_009112647.1	YP_009112645.1	YP_009112643.1	YP_009112642.1	YP_009112640.1	YP_009112639.1	YP_009112638.1	YP_009112637.1	YP_009112636.1	YP_009112632.1	YP_009112631.1	YP_009112630.1	YP_009112629.1	YP_009112627.1	YP_009112624.1	YP_009112625.1	YP_009112614.1	YP_009112598.1	YP_009112602.1	YP_009112702.1	YP_009112709.1	YP_009112708.1	YP_009112707.1	YP_009112568.1
NC_008520	AgMNPV	Anticarsia gemmatalis nucleopolyhedrovirus, complete genome	YP_803397.1	YP_803413.1	YP_803406.1	YP_803438.1	YP_803445.1	YP_803447.1	YP_803449.2	YP_803456.1	YP_803459.1	YP_803460.1	YP_803462.1	YP_803470.1	YP_803471.1	YP_803473.1	YP_803474.1	YP_803476.1	YP_803480.1	YP_803481.1	YP_803483.1	YP_803484.1	YP_803485.1	YP_803486.1	YP_803487.2	YP_803488.1	YP_803489.1	YP_803490.1	YP_803491.1	YP_803493.1	YP_803501.1	YP_803503.1	YP_803508.1	YP_803511.1	YP_803523.1	YP_803528.1	YP_803532.1	YP_803533.1	YP_803534.1	YP_803538.1
NC_008035	AnpeNPV	Antheraea pernyi nucleopolyhedrovirus, complete genome	YP_611108.2	YP_611100.1	YP_611093.1	YP_611075.1	YP_611067.1	YP_611065.1	YP_611064.1	YP_611058.1	YP_611056.1	YP_611055.1	YP_611053.1	YP_611044.1	YP_611043.1	YP_611041.1	YP_611040.1	YP_611038.1	YP_611036.1	YP_611035.1	YP_611033.1	YP_611032.1	YP_611031.1	YP_611030.1	YP_611029.1	YP_611027.1	YP_611026.1	YP_611159.1	YP_611025.1	YP_611024.1	YP_611018.1	YP_611016.1	YP_611011.2	YP_611008.2	YP_610995.1	YP_610989.1	YP_610985.1	YP_610984.1	YP_610983.1	YP_610979.1
LC194889.1	AnprNPV	Antheraea pernyi nucleopolyhedrovirus DNA, complete genome, strain: Liaoning	BAX08917.1	BAX08908.1	BAX08901.1	BAX08882.1	BAX08873.1	BAX08871.1	BAX08869.1	BAX08862.1	BAX08860.1	BAX08859.1	BAX08857.1	BAX08848.1	BAX08847.1	BAX08845.1	BAX08844.1	BAX08842.1	BAX08839.1	BAX08838.1	BAX08836.1	BAX08835.1	BAX08834.1	BAX08833.1	BAX08832.1	BAX08830.1	BAX08829.1	BAX08828.1	BAX08827.1	BAX08825.1	BAX08819.1	BAX08817.1	BAX08812.1	BAX08808.1	BAX08795.1	BAX08855.1	BAX08785.1	BAX08784.1	BAX08783.1	BAX08779.1
LC375537.1	AnyaNPV	Antheraea yamamai nucleopolyhedrovirus Nagano DNA, complete genome	BBD50604.1	BBD50595.1	BBD50588.1	BBD50568.1	BBD50558.1	BBD50555.1	BBD50553.1	BBD50546.1	BBD50544.1	BBD50543.1	BBD50541.1	BBD50533.1	BBD50532.1	BBD50530.1	BBD50529.1	BBD50527.1	BBD50523.1	BBD50522.1	BBD50520.1	BBD50519.1	BBD50518.1	BBD50517.1	BBD50516.1	BBD50514.1	BBD50513.1	BBD50512.1	BBD50510.1	BBD50508.1	BBD50502.1	BBD50500.1	BBD50496.1	BBD50492.1	BBD50479.1	BBD50474.1	BBD50470.1	BBD50469.1	BBD50468.1	BBD50464.1
NC_018504	ApciNPV	Apocheima cinerarium nucleopolyhedrovirus, complete genome	YP_006607856.1	YP_006607773.1	YP_006607853.1	YP_006607861.1	YP_006607790.1	YP_006607793.1	YP_006607797.1	YP_006607804.1	YP_006607815.1	YP_006607814.1	YP_006607811.1	YP_006607818.1	YP_006607819.1	YP_006607820.1	YP_006607821.1	YP_006607823.1	YP_006607825.1	YP_006607826.1	YP_006607828.1	YP_006607829.1	YP_006607830.1	YP_006607831.1	YP_006607832.1	YP_006607833.1	YP_006607834.1	YP_006607835.1	YP_006607836.1	YP_006607838.1	YP_006607841.1	YP_006607840.1	YP_006607848.1	YP_006607789.1	YP_006607785.1	YP_006607875.1	YP_006607878.1	YP_006607879.1	YP_006607880.1	YP_006607884.1
NC_001962	BmNPV	Bombyx mori NPV, complete genome	NP_047556.1	NP_047419.1	NP_047427.1	NP_047446.1	NP_047454.1	NP_047457.1	NP_047459.1	NP_047466.1	NP_047469.1	NP_047470.1	NP_047472.1	NP_047480.1	NP_047481.1	NP_047483.1	NP_047484.1	NP_047486.1	NP_047489.1	NP_047490.1	NP_047492.1	NP_047493.1	NP_047494.1	NP_047495.1	NP_047496.1	NP_047499.1	NP_047500.1	NP_047501.1	NP_047502.1	NP_047504.1	NP_047509.1	NP_047510.1	NP_047513.1	NP_047516.1	NP_047530.1	NP_047536.1	NP_047539.1	NP_047540.1	NP_047541.1	NP_047545.1
NC_012672.1	BomaNPV	Bombyx mandarina nucleopolyhedrovirus, complete genome	YP_002884380.1	YP_002884245.1	YP_002884253.1	YP_002884271.1	YP_002884279.1	YP_002884282.1	YP_002884284.1	YP_002884291.1	YP_002884294.1	YP_002884295.1	YP_002884297.1	YP_002884305.1	YP_002884306.1	YP_002884308.1	YP_002884309.1	YP_002884311.1	YP_002884315.1	YP_002884316.1	YP_002884318.1	YP_002884319.1	YP_002884320.1	YP_002884321.1	YP_002884322.1	YP_002884324.1	YP_002884325.1	YP_002884326.1	YP_002884327.1	YP_002884329.1	YP_002884334.1	YP_002884335.1	YP_002884338.1	YP_002884341.1	YP_002884355.1	YP_002884361.1	YP_002884364.1	YP_002884365.1	YP_002884366.1	YP_002884370.1
NC_023442	BusuNPV	Buzura suppressaria nucleopolyhedrovirus isolate Hubei, complete genome	YP_009001881.1	YP_009001903.1	YP_009001878.1	YP_009001802.1	YP_009001827.1	YP_009001822.1	YP_009001819.1	YP_009001812.1	YP_009001835.1	YP_009001834.1	YP_009001832.1	YP_009001838.1	YP_009001839.1	YP_009001840.1	YP_009001841.1	YP_009001843.1	YP_009001844.1	YP_009001845.1	YP_009001846.1	YP_009001847.1	YP_009001848.1	YP_009001849.1	YP_009001850.1	YP_009001851.1	YP_009001852.1	YP_009001853.1	YP_009001854.1	YP_009001856.1	YP_009001859.1	YP_009001858.1	YP_009001867.1	YP_009001888.1	YP_009001893.1	YP_009001800.1	YP_009001797.1	YP_009001796.1	YP_009001795.1	YP_009001783.1
NC_030240.1	CapoNPV	Catopsilia pomona nucleopolyhedrovirus isolate 416, complete genome	ANF29778	ANF29772	ANF29765	ANF29745	ANF29738	ANF29735	ANF29734	ANF29727	NA	ANF29722	ANF29720	ANF29713	ANF29712	ANF29710	ANF29709	ANF29707	ANF29704	ANF29703	ANF29701	ANF29700	ANF29699	ANF29698	ANF29697	ANF29696	ANF29695	ANF29694	ANF29693	ANF29691.1	ANF29687	ANF29686	ANF29681	ANF29678	ANF29669	ANF29667	ANF29664	ANF29663	ANF29662	ANF29658
NC_005137	CfDEFMNPV	Choristoneura fumiferana DEF MNPV, complete genome	NP_932612.1	NP_932626.1	NP_932619.1	NP_932649.1	NP_932656.1	NP_932658.1	NP_932660.1	NP_932667.1	NP_932670.1	NP_932671.1	NP_932673.1	NP_932681.1	NP_932682.1	NP_932684.1	NP_932685.1	NP_932687.1	NP_932691.1	NP_932692.1	NP_932694.1	NP_932695.1	NP_932696.1	NP_932697.1	NP_932698.1	NP_932699.1	NP_932700.1	NP_932701.1	NP_932702.1	NP_932704.1	NP_932712.1	NP_932714.1	NP_932720.1	NP_932723.1	NP_932737.1	NP_932741.1	NP_932744.1	NP_932745.1	NP_932746.1	NP_932750.1
NC_004778	CfMNPV	Choristoneura fumiferana multiple nucleopolyhedrovirus, complete genome	NP_848315.1	NP_848325.1	NP_848332.1	NP_848352.1	NP_848359.1	NP_848361.1	NP_848363.1	NP_848370.1	NP_848372.1	NP_848373.1	NP_848375.1	NP_848383.1	NP_848384.1	NP_848386.1	NP_848387.1	NP_848389.1	NP_848392.1	NP_848393.1	NP_848395.1	NP_848396.1	NP_848397.1	NP_848398.1	NP_848399.1	NP_848402.1	NP_848403.1	NP_848404.1	NP_848405.1	NP_848407.1	NP_848411.1	NP_848412.1	NP_848417.1	NP_848421.1	NP_848437.1	NP_848441.1	NP_848446.1	NP_848447.1	NP_848448.1	NP_848452.1
NC_007151	ChchNPV	Chrysodeixis chalcites nucleopolyhedrovirus, complete genome	YP_249740.1	YP_249742.1	YP_249752.1	YP_249637.1	YP_249641.1	YP_249645.1	YP_249649.1	YP_249656.1	YP_249662.1	YP_249663.1	YP_249665.1	YP_249680.1	YP_249681.1	YP_249682.1	YP_249683.1	YP_249685.1	YP_249686.1	YP_249687.1	YP_249688.1	YP_249689.1	YP_249690.1	YP_249691.1	YP_249692.1	YP_249695.1	YP_249696.1	YP_249697.1	YP_249698.1	YP_249700.1	YP_249703.1	YP_249702.1	YP_249714.1	YP_249735.1	YP_249731.1	YP_249621.1	YP_249615.1	YP_249616.1	YP_249617.1	YP_249611.1
NC_023177	ChmuNPV	Choristoneura murinana alphabaculovirus strain Darmstadt, complete genome	YP_008992237.1	YP_008992229.1	YP_008992222.1	YP_008992199.1	YP_008992192.1	YP_008992190.1	YP_008992188.1	YP_008992183.1	YP_008992181.1	YP_008992180.1	YP_008992178.1	YP_008992170.1	YP_008992169.1	YP_008992167.1	YP_008992166.1	YP_008992164.1	YP_008992160.1	YP_008992159.1	YP_008992157.1	YP_008992156.1	YP_008992155.1	YP_008992154.1	YP_008992153.1	YP_008992150.1	YP_008992149.1	YP_008992148.1	YP_008992147.1	YP_008992145.1	YP_008992140.1	YP_008992139.1	YP_008992135.1	YP_008992132.1	YP_008992116.1	YP_008992112.1	YP_008992106.1	YP_008992105.1	YP_008992104.1	YP_008992100.1
NC_008168	ChocGV	Choristoneura fumiferana granulovirus, complete genome	YP_654450.1	YP_654476.1	YP_654456.1	YP_654471.1	YP_654528.1	YP_654530.1	YP_654534.1	YP_654517.1	YP_654511.1	YP_654512.1	YP_654514.1	YP_654507.1	YP_654506.1	YP_654504.1	YP_654503.1	YP_654501.1	YP_654497.1	YP_654496.1	YP_654495.1	YP_654494.1	YP_654493.1	YP_654492.1	YP_654491.1	YP_654490.1	YP_654489.1	YP_654488.1	YP_654487.1	YP_654485.1	YP_654461.1	YP_654459.1	YP_654447.1	YP_654477.1	YP_654525.1	YP_654467.1	YP_654434.1	YP_654433.1	YP_654498.1	YP_654435.1
NC_021925.1	ChocNPV	Choristoneura occidentalis alphabaculovirus, complete genome	YP_008378649.1	YP_008378639.1	YP_008378632.1	YP_008378610.1	YP_008378602.1	YP_008378600.1	YP_008378598.1	YP_008378591.1	YP_008378589.1	YP_008378588.1	YP_008378586.1	YP_008378578.1	YP_008378577.1	YP_008378575.1	YP_008378574.1	YP_008378572.1	YP_008378568.1	YP_008378567.1	YP_008378565.1	YP_008378564.1	YP_008378563.1	YP_008378562.1	YP_008378561.1	YP_008378558.1	YP_008378557.1	YP_008378556.1	YP_008378555.1	YP_008378553.1	YP_008378548.1	YP_008378547.1	YP_008378543.1	YP_008378540.1	YP_008378525.1	YP_008378521.1	YP_008378516.1	YP_008378515.1	YP_008378514.1	YP_008378510.1
NC_021924	ChroNPV	Choristoneura rosaceana alphabaculovirus, complete genome	YP_008378501.1	YP_008378492.1	YP_008378485.1	YP_008378460.1	YP_008378452.1	YP_008378450.1	YP_008378448.1	YP_008378441.1	YP_008378438.1	YP_008378437.1	YP_008378435.1	YP_008378427.1	YP_008378426.1	YP_008378424.1	YP_008378423.1	YP_008378421.1	YP_008378418.1	YP_008378417.1	YP_008378415.1	YP_008378414.1	YP_008378413.1	YP_008378412.1	YP_008378411.1	YP_008378408.1	YP_008378407.1	YP_008378406.1	YP_008378405.1	YP_008378403.1	YP_008378399.1	YP_008378398.1	YP_008378395.1	YP_008378392.1	YP_008378377.1	YP_008378373.1	YP_008378368.1	YP_008378367.1	YP_008378366.1	YP_008378362.1
NC_015398	ClanGV	Clostera anachoreta granulovirus, complete genome	YP_004376237.1	YP_004376268.1	YP_004376231.1	YP_004376263.1	YP_004376319.1	YP_004376323.1	YP_004376327.1	YP_004376309.1	YP_004376303.1	YP_004376304.1	YP_004376306.1	YP_004376299.1	YP_004376298.1	YP_004376297.1	YP_004376296.1	YP_004376294.1	YP_004376289.1	YP_004376288.1	YP_004376286.1	YP_004376285.1	YP_004376284.1	YP_004376283.1	YP_004376282.1	YP_004376281.1	YP_004376280.1	YP_004376279.1	YP_004376278.1	YP_004376276.1	YP_004376252.1	YP_004376228.1	YP_004376241.1	YP_004376269.1	YP_004376317.1	YP_004376257.1	YP_004376222.1	YP_004376221.1	YP_004376290.1	YP_004376223.1
NC_022646	ClasGV-A	Clostera anastomosis granulovirus Henan, complete genome	YP_008719978.1	YP_008720010.1	YP_008719972.1	YP_008720005.1	YP_008720059.1	YP_008720062.1	YP_008720066.1	YP_008720049.1	YP_008720044.1	YP_008720045.1	YP_008720047.1	YP_008720040.1	NA	YP_008720038.1	YP_008720037.1	YP_008720035.1	YP_008720031.1	YP_008720030.1	YP_008720028.1	YP_008720027.1	YP_008720026.1	YP_008720025.1	YP_008720024.1	YP_008720023.1	YP_008720022.1	YP_008720021.1	YP_008720020.1	YP_008720018.1	YP_008719994.1	YP_008719968.1	YP_008719982.1	YP_008720011.1	YP_008720057.1	YP_008719999.1	YP_008719962.1	YP_008719961.1	YP_008720032.1	YP_008719963.1
KR091910.1	ClasGV-B	Clostera anastomosis granulovirus B, complete genome	AKS25372.1	AKS25402.1	AKS25380.1	AKS25397.1	AKS25458.1	AKS25460.1	AKS25463.1	AKS25446.1	AKS25440.1	AKS25441.1	AKS25443.1	AKS25434.1	AKS25433.1	AKS25431.1	AKS25430.1	AKS25428.1	AKS25424.1	AKS25423.1	AKS25422.1	AKS25421.1	AKS25420.1	AKS25455.1	AKS25418.1	AKS25417.1	AKS25416.1	AKS25415.1	AKS25414.1	AKS25412.1	AKS25386.1	AKS25384.1	AKS25369.1	AKS25403.1	AKS25454.1	AKS25392.1	AKS25355.1	AKS25354.1	AKS25425.1	AKS25356.1
NC_008293	ClbiNPV	Clanis bilineata nucleopolyhedrosis virus, complete genome	YP_717647.1	YP_717661.1	YP_717645.1	YP_717574.1	YP_717570.1	YP_717566.1	YP_717577.1	YP_717585.1	YP_717605.1	YP_717604.1	NA	YP_717609.1	YP_717610.1	YP_717611.1	YP_717612.1	YP_717614.1	YP_717616.1	YP_717617.1	YP_717618.1	YP_717619.1	YP_717620.1	YP_717621.1	YP_717622.1	YP_717623.1	YP_717624.1	NA	YP_717625.1	YP_717627.1	YP_717630.1	YP_717629.1	YP_717638.1	YP_717658.1	YP_717655.1	YP_717552.1	YP_717548.1	NA	YP_717547.1	YP_717544.1
KP658210.1	CnmeGV	Cnaphalocrocis medinalis granulovirus, complete genome	ALN41958.1	ALN41995.1	ALN41987.1	ALN41991.1	ALN42055.1	ALN42058.1	ALN42063.1	ALN42044.1	ALN42052.1	ALN42051.1	ALN42046.1	ALN42032.1	ALN42031.1	ALN42030.1	ALN42034.1	ALN42023.1	ALN42017.1	ALN42016.1	ALN42015.1	ALN42014.1	ALN42013.1	ALN42012.1	ALN42011.1	ALN42010.1	ALN42009.1	ALN42008.1	ALN42007.1	ALN42005.1	ALN41969.1	NA	ALN41979.1	ALN41996.1	ALN42037.1	ALN41964.1	ALN41950.1	ALN41949.1	ALN42018.1	ALN41951.1
NC_026430	CoveMNPV	Condylorrhiza vestigialis MNPV, complete genome	YP_009118620.1	YP_009118605.1	YP_009118612.1	YP_009118584.1	YP_009118578.1	YP_009118576.1	YP_009118574.1	YP_009118567.1	YP_009118564.1	YP_009118563.1	YP_009118561.1	YP_009118553.1	YP_009118552.1	YP_009118550.1	YP_009118549.1	YP_009118547.1	YP_009118544.1	YP_009118543.1	YP_009118541.1	YP_009118540.1	YP_009118539.1	YP_009118538.1	YP_009118537.1	YP_009118536.1	YP_009118535.1	YP_009118534.1	YP_009118533.1	YP_009118531.1	YP_009118525.1	YP_009118523.1	YP_009118519.1	YP_009118516.1	YP_009118506.1	YP_009118502.1	YP_009118498.1	YP_009118497.1	YP_009118496.1	YP_009118492.1
NC_002816	CpGV	Cydia pomonella granulovirus, complete genome	NP_148825.1	NP_148858.1	NP_148832.1	NP_148852.1	NP_148915.1	NP_148918.1	NP_148922.1	NP_148901.1	NP_148895.1	NP_148896.1	NP_148898.1	NP_148890.1	NP_148889.1	NP_148888.1	NP_148887.1	NP_148885.1	NP_148880.1	NP_148879.1	NP_148877.1	NP_148876.1	NP_148875.1	NP_148874.1	NP_148873.1	NP_148872.1	NP_148871.1	NP_148870.1	NP_148869.1	NP_148867.1	NP_148839.1	NP_148837.1	NP_148819.1	NP_148859.1	NP_148909.1	NP_148844.1	NP_148799.1	NP_148798.1	NP_148881.1	NP_148802.1
NC_005068	CrleGV	Cryptophlebia leucotreta granulovirus, complete genome	NP_891885.1	NP_891913.1	NP_891892.1	NP_891908.1	NP_891966.1	NP_891968.1	NP_891972.1	NP_891954.1	NP_891948.1	NP_891949.1	NP_891951.1	NP_891944.1	NP_891943.1	NP_891942.1	NP_891941.1	NP_891939.1	NP_891934.1	NP_891933.1	NP_891931.1	NP_891930.1	NP_891929.1	NP_891928.1	NP_891927.1	NP_891926.1	NP_891925.1	NP_891924.1	NP_891923.1	NP_891921.1	NP_891900.1	NP_891898.1	NP_891881.1	NP_891914.1	NP_891962.1	NP_891905.1	NP_891861.1	NP_891860.1	NP_891935.1	NP_891864.1
MH394321.1	CrpeNPV	Cryptophlebia peltastica nucleopolyhedrovirus, complete genome	AXS67772.1	AXS67790.1	AXS67775.1	AXS67695.1	AXS67700.1	AXS67703.1	AXS67706.1	AXS67713.1	AXS67724.1	AXS67723.1	AXS67721.1	AXS67727.1	AXS67728.1	AXS67729.1	AXS67730.1	AXS67732.1	AXS67734.1	AXS67735.1	AXS67737.1	AXS67738.1	AXS67739.1	AXS67740.1	AXS67741.1	AXS67742.1	AXS67743.1	AXS67744.1	AXS67745.1	AXS67747.1	AXS67750.1	AXS67749.1	AXS67761.1	AXS67783.1	AXS67779.1	AXS67679.1	AXS67684.1	AXS67685.1	AXS67686.1	AXS67672.1
NC_003084	CuniNPV	Culex nigripalpus NPV, complete genome	NP_203329.1	NP_203349.1	NP_203342.1	NP_203377.1	NP_203330.1	NP_203332.1	NP_203312.1	NP_203363.1	NP_203396.1	NA	NP_203362.1	NP_203322.1	NA	NP_203337.1	NP_203410.1	NP_203339.1	NP_203328.1	NP_203400.1	NP_203317.1	NP_203318.1	NP_203319.1	NP_203394.1	NP_203393.1	NP_203392.1	NP_203391.1	NP_203327.1	NA	NP_203360.1	NP_203373.1	NP_203374.1	NP_203350.1	NP_203333.1	NP_203357.1	NP_203378.1	NP_203334.1	NP_203335.1	NP_203336.1	NP_203406.1
KT957089.2	CyunNPV	Cyclophragma undans nucleopolyhedrovirus isolate Whiov, complete genome	AOT85604.1	AOT85595.1	AOT85587.1	AOT85567.1	AOT85560.1	AOT85556.1	AOT85555.1	AOT85548.1	AOT85544.1	AOT85543.1	AOT85541.1	AOT85467.1	AOT85468.1	AOT85470.1	AOT85471.1	AOT85473.1	AOT85537.1	AOT85536.1	AOT85535.1	AOT85534.1	AOT85533.1	AOT85532.1	AOT85531.1	AOT85530.1	AOT85529.1	AOT85528.1	AOT85527.1	AOT85525.1	AOT85514.1	AOT85519.1	AOT85509.1	AOT85502.1	AOT85491.1	AOT85488.1	AOT85485.1	AOT85484.1	AOT85483.1	AOT85479.1
KP747440.1	DapuNPV	Dasychira pudibunda nucleopolyhedrovirus isolate ML1, complete genome	AKR14232.1	AKR14220.1	AKR14219.1	AKR14192.1	AKR14177.1	AKR14179.1	AKR14181.1	AKR14176.1	AKR14167.1	AKR14168.1	AKR14162.1	AKR14157.1	AKR14158.1	AKR14160.1	AKR14152.1	AKR14154.1	AKR14147.1	AKR14146.1	AKR14144.1	AKR14143.1	AKR14142.1	AKR14141.1	AKR14140.1	AKR14138.1	AKR14137.1	AKR14136.1	AKR14135.1	AKR14133.1	AKR14122.1	AKR14124.1	AKR14117.1	AKR14114.1	AKR14103.1	AKR14098.1	AKR14093.1	AKR14092.1	AKR14228.1	AKR14078.1
JX193905.1	DekiNPV	Dendrolimus kikuchii nucleopolyhedrovirus strain YN, partial genome	AFS52022.1	AFS52013.1	AFS52006.1	AFS51987.1	AFS51980.1	AFS51977.1	AFS51976.1	AFS51969.1	AFS51966.1	AFS51965.1	AFS51963.1	AFS51955.1	AFS51954.1	AFS51952.1	AFS51951.1	AFS51949.1	AFS51946.1	AFS51945.1	AFS51944.1	AFS51943.1	AFS51942.1	AFS51941.1	AFS51940.1	AFS51939.1	AFS51938.1	AFS51937.1	AFS51936.1	AFS51934.1	AFS51923.1	AFS51927.1	AFS51917.1	AFS51909.1	AFS51897.1	AFS51894.1	AFS51893.1	AFS51891.1	AFS51890.1	NA
NC_028491	DisaGV	Diatraea saccharalis granulovirus, complete genome	YP_009182234.1	YP_009182260.1	YP_009182240.1	YP_009182255.1	YP_009182317.1	YP_009182318.1	YP_009182322.1	YP_009182302.1	YP_009182295.1	YP_009182296.1	YP_009182298.1	YP_009182291.1	YP_009182290.1	YP_009182219.1	YP_009182220.1	YP_009182222.1	YP_009182285.1	YP_009182284.1	YP_009182283.1	YP_009182282.1	YP_009182281.1	YP_009182312.1	YP_009182279.1	YP_009182276.1	YP_009182275.1	YP_009182274.1	YP_009182273.1	YP_009182270.1	YP_009182247.1	YP_009182245.1	YP_009182228.1	YP_009182261.1	YP_009182311.1	YP_009182251.1	YP_009182208.1	YP_009182207.1	YP_009182286.1	YP_009182210.1
NC_008586	EcobNPV	Ecotropis obliqua NPV, complete genome	YP_874296.1	YP_874317.1	YP_874299.1	YP_874222.1	YP_874225.1	YP_874228.1	YP_874232.1	YP_874239.1	YP_874251.1	YP_874250.1	YP_874248.1	YP_874254.1	YP_874255.1	YP_874256.1	YP_874257.1	YP_874259.1	YP_874261.1	YP_874262.1	YP_874264.1	YP_874265.1	YP_874266.1	YP_874267.1	YP_874268.1	YP_874270.1	YP_874271.1	YP_874272.1	YP_874273.1	YP_874275.1	YP_874278.1	YP_874277.1	YP_874304.1	YP_874291.1	YP_874286.1	YP_874207.1	YP_874204.1	YP_874203.1	YP_874202.1	YP_874198.1
NC_018875	EpapGV	Epinotia aporema granulovirus, complete genome	YP_006908549.1	YP_006908576.1	YP_006908555.1	YP_006908571.1	YP_006908629.1	YP_006908632.1	YP_006908636.1	YP_006908620.1	YP_006908614.1	YP_006908615.1	YP_006908617.1	YP_006908609.1	YP_006908608.1	YP_006908607.1	YP_006908606.1	YP_006908604.1	YP_006908600.1	YP_006908599.1	YP_006908596.1	YP_006908595.1	YP_006908594.1	YP_006908593.1	YP_006908592.1	YP_006908591.1	YP_006908590.1	YP_006908589.1	YP_006908588.1	YP_006908586.1	YP_006908561.1	NA	YP_006908546.1	YP_006908577.1	YP_006908627.1	YP_006908567.1	YP_006908536.1	YP_006908537.1	YP_006908601.1	YP_006908535.1
NC_003083	EppoNPV	Epiphyas postvittana NPV, complete genome	NP_203173.1	NP_203180.1	NP_203187.1	NP_203206.1	NP_203214.1	NP_203216.1	NP_203218.1	NP_203225.1	NP_203227.1	NP_203228.1	NP_203230.1	NP_203238.1	NP_203239.1	NP_203241.1	NP_203242.1	NP_203244.1	NP_203246.1	NP_203247.1	NP_203249.1	NP_203250.1	NP_203251.1	NP_203252.1	NP_203253.1	NP_203254.1	NP_203255.1	NP_203256.1	NP_203257.1	NP_203259.1	NP_203264.1	NP_203265.1	NP_203271.1	NP_203275.1	NP_203287.1	NP_203290.1	NP_203293.1	NP_203294.1	NP_203295.1	NP_203299.1
NC_025257	ErelGV	Erinnyis ello granulovirus, complete genome	YP_009091873.1	YP_009091905.1	YP_009091881.1	YP_009091900.1	YP_009091961.1	YP_009091962.1	YP_009091965.1	YP_009091951.1	YP_009091945.1	YP_009091946.1	YP_009091948.1	YP_009091938.1	YP_009091937.1	YP_009091935.1	YP_009091934.1	YP_009091932.1	YP_009091927.1	YP_009091926.1	YP_009091925.1	YP_009091924.1	YP_009091923.1	YP_009091922.1	YP_009091921.1	YP_009091920.1	YP_009091919.1	YP_009091918.1	YP_009091917.1	YP_009091915.1	YP_009091887.1	YP_009091885.1	YP_009091870.1	YP_009091906.1	YP_009091958.1	YP_009091894.1	YP_009091853.1	YP_009091852.1	YP_009091928.1	YP_009091855.1
NC_012639	EupsNPV	Euproctis pseudoconspersa nucleopolyhedrovirus, complete genome	YP_002854728.1	YP_002854738.1	YP_002854731.1	YP_002854635.1	YP_002854631.1	YP_002854650.1	YP_002854646.1	YP_002854639.1	YP_002854676.1	YP_002854675.1	YP_002854673.1	YP_002854679.1	YP_002854680.1	YP_002854681.1	YP_002854682.1	YP_002854684.1	YP_002854686.1	YP_002854687.1	YP_002854689.1	YP_002854690.1	YP_002854691.1	YP_002854692.1	YP_002854693.1	YP_002854695.1	YP_002854696.1	YP_002854697.1	YP_002854698.1	YP_002854700.1	YP_002854703.1	YP_002854702.1	YP_002854712.1	YP_002854725.1	YP_002854721.1	YP_002854627.1	YP_002854623.1	YP_002854622.1	YP_002854621.1	YP_002854617.1
NC_024688.1	HaSNPV-AC53	Helicoverpa SNPV AC53, complete genome	YP_009051811.1	YP_009051818.1	YP_009051826.1	YP_009051727.1	YP_009051730.1	YP_009051735.1	YP_009051739.1	YP_009051747.1	YP_009051759.1	YP_009051758.1	YP_009137072.1	YP_009051763.1	YP_009051764.1	YP_009051765.1	YP_009051766.1	YP_009051768.1	YP_009051771.1	YP_009051772.1	YP_009051773.1	YP_009051774.1	YP_009051775.1	YP_009051777.1	YP_009051778.1	YP_009051779.1	YP_009051780.1	YP_009051781.1	YP_009051782.1	YP_009051784.1	YP_009051787.1	YP_009051786.1	YP_009051791.1	YP_009051804.1	YP_009051807.1	YP_009051711.1	YP_009051701.1	YP_009051702.1	YP_009051703.1	YP_009051707.1
NC_010240	HearGV	Helicoverpa armigera granulovirus, complete genome	YP_001649015.1	YP_001649062.1	YP_001649024.1	YP_001649056.1	YP_001649131.1	YP_001649151.1	YP_001649155.1	YP_001649122.1	YP_001649116.1	YP_001649117.1	YP_001649119.1	YP_001649108.1	YP_001649107.1	YP_001649106.1	YP_001649105.1	YP_001649103.1	YP_001649095.1	YP_001649094.1	YP_001649082.1	YP_001649081.1	YP_001649080.1	YP_001649079.1	YP_001649078.1	YP_001649077.1	YP_001649076.1	YP_001649075.1	YP_001649074.1	YP_001649072.1	YP_001649030.1	YP_001649028.1	YP_001649012.1	YP_001649064.1	YP_001649128.1	YP_001649054.1	YP_001648994.1	YP_001648993.1	YP_001649096.1	YP_001648996.1
NC_011615.1	HearMNPV	Helicoverpa armigera multiple nucleopolyhedrovirus, complete genome	YP_002332549.1	YP_002332565.1	YP_002332578.1	YP_002332673.1	YP_002332669.1	YP_002332665.1	YP_002332661.1	YP_002332652.1	YP_002332643.1	YP_002332642.1	YP_002332640.1	YP_002332634.1	YP_002332633.1	YP_002332632.1	YP_002332631.1	YP_002332629.1	YP_002332627.1	YP_002332626.1	YP_002332624.1	YP_002332623.1	YP_002332622.1	YP_002332621.1	YP_002332620.1	YP_002332616.1	YP_002332615.1	YP_002332614.1	YP_002332613.1	YP_002332611.1	YP_002332608.1	YP_002332609.1	YP_002332595.1	YP_002332579.1	YP_002332583.1	YP_002332689.1	YP_002332696.1	YP_002332695.1	YP_002332694.1	YP_002332542.1
NC_003094	HearNPV	Helicoverpa armigera NPV, complete genome	NP_203673.1	NP_203681.1	NP_203689.1	NP_203591.1	NP_203594.1	NP_203599.1	NP_203602.1	NP_203610.1	NP_203622.1	NP_203621.1	NP_203619.1	NP_203626.1	NP_203627.1	NP_203628.1	NP_203629.1	NP_203631.1	NP_203633.1	NP_203634.1	NP_203635.1	NP_203636.1	NP_203637.1	NP_203639.1	NP_203640.1	NP_203641.1	NP_203642.1	NP_203643.1	NP_203644.1	NP_203646.1	NP_203649.1	NP_203648.1	NP_203654.1	NP_203667.1	NP_203669.1	NP_203576.1	NP_203566.1	NP_203567.1	NP_203568.1	NP_203572.1
NC_002654	HearNPV-G4	Helicoverpa armigera nucleopolyhedrovirus G4, complete genome	NP_075186.1	NP_075193.1	NP_075201.1	NP_075104.1	NP_075107.1	NP_075112.1	NP_075116.1	NP_075124.1	NP_075136.1	NP_075135.1	NP_075133.1	NP_075140.1	NP_075141.1	NP_075142.1	NP_075143.1	NP_075145.1	NP_075147.1	NP_075148.1	NP_075149.1	NP_075150.1	NP_075151.1	NP_075153.1	NP_075154.1	NP_075155.1	NP_075156.1	NP_075157.1	NP_075158.1	NP_075160.1	NP_075163.1	NP_075162.1	NP_075167.1	NP_075180.1	NP_075183.1	NP_075089.1	NP_075078.1	NP_075079.1	NP_075080.1	NP_075084.1
NC_011354.1	HearNPV-NNg1	Helicoverpa armigera NPV NNg1, complete genome	YP_002274046.1	YP_002274054.1	YP_002274063.1	YP_002273958.1	YP_002273961.1	YP_002273966.1	YP_002273970.1	YP_002273978.1	YP_002273992.1	YP_002273991.1	YP_002273989.1	YP_002273996.1	YP_002273997.1	YP_002273998.1	YP_002273999.1	YP_002274001.1	YP_002274003.1	YP_002274004.1	YP_002274005.1	YP_002274006.1	YP_002274007.1	YP_002274009.1	YP_002274010.1	YP_002274011.1	YP_002274012.1	YP_002274013.1	YP_002274014.1	YP_002274016.1	YP_002274019.1	YP_002274018.1	YP_002274024.1	YP_002274037.1	YP_002274040.1	YP_002273942.1	YP_002273932.1	YP_002273933.1	YP_002273934.1	YP_002273938.1
MG569706.1	HeasNPV	Helicoverpa assulta nucleopolyhedrovirus isolate HasNPV-DJ0031, complete genome	AXR98102.1	AXR98110.1	AXR98118.1	AXR98024.1	AXR98027.1	AXR98032.1	AXR98036.1	AXR98043.1	AXR98054.1	AXR98053.1	AXR98051.1	AXR98058.1	AXR98059.1	AXR98060.1	AXR98061.1	AXR98063.1	AXR98065.1	AXR98066.1	AXR98067.1	AXR98068.1	AXR98069.1	AXR98071.1	AXR98072.1	AXR98073.1	AXR98074.1	AXR98075.1	AXR98076.1	AXR98078.1	AXR98080.1	NA	AXR98084.1	AXR98096.1	AXR98098.1	AXR98010.1	AXR98000.1	AXR98001.1	AXR98002.1	AXR98006.1
NC_021923	HespNPV	Hemileuca sp. nucleopolyhedrovirus, complete genome	YP_008378330.1	YP_008378351.1	YP_008378325.1	YP_008378247.1	YP_008378253.1	YP_008378257.1	YP_008378260.1	YP_008378267.1	YP_008378282.1	YP_008378281.1	YP_008378279.1	YP_008378286.1	YP_008378287.1	YP_008378288.1	YP_008378289.1	YP_008378291.1	YP_008378293.1	YP_008378294.1	YP_008378297.1	YP_008378298.1	YP_008378299.1	YP_008378300.1	YP_008378301.1	YP_008378302.1	YP_008378303.1	YP_008378304.1	YP_008378305.1	YP_008378307.1	YP_008378310.1	YP_008378309.1	YP_008378314.1	YP_008378336.1	YP_008378340.1	YP_008378252.1	YP_008378226.1	YP_008378227.1	YP_008378228.1	YP_008378222.1
MH923363	HycuNPV	Hyphantria cunea granulovirus isolate Hc1, complete genome	QBQ01585.1	QBQ01617.1	QBQ01591.1	QBQ01613.1	QBQ01664.1	QBQ01675.1	QBQ01679.1	QBQ01656.1	QBQ01650.1	NA	QBQ01653.1	QBQ01647.1	QBQ01646.1	QBQ01645.1	QBQ01644.1	QBQ01642.1	QBQ01638.1	QBQ01637.1	QBQ01635.1	QBQ01634.1	QBQ01633.1	QBQ01632.1	QBQ01631.1	QBQ01630.1	QBQ01629.1	QBQ01628.1	QBQ01627.1	QBQ01623.1	QBQ01597.1	QBQ01595.1	QBQ01582.1	QBQ01557.1	QBQ01662.1	QBQ01607.1	QBQ01563.1	QBQ01562.1	QBQ01639.1	QBQ01565.1
NC_007767	HycuNPV	Hyphantria cunea nucleopolyhedrovirus, complete genome	YP_473335.1	YP_473327.1	YP_473319.1	YP_473298.1	YP_473290.1	YP_473286.1	YP_473284.1	YP_473277.1	YP_473273.1	YP_473272.1	YP_473270.1	YP_473262.1	YP_473261.1	YP_473259.1	YP_473258.1	YP_473256.1	YP_473253.1	YP_473252.1	YP_473250.1	YP_473249.1	YP_473248.1	YP_473247.1	YP_473246.1	YP_473243.1	YP_473242.1	YP_473241.1	YP_473240.1	YP_473238.1	YP_473234.1	YP_473233.1	YP_473227.1	YP_473223.1	YP_473211.1	YP_473207.1	YP_473203.1	YP_473202.1	YP_473201.1	YP_473197.1
MH261376.1	HytaNPV	Hyposidra talaca NPV, complete genome	AWW14475.1	AWW14499.1	AWW14472.1	AWW14389.1	AWW14417.1	AWW14410.1	AWW14407.1	AWW14399.1	AWW14425.1	AWW14424.1	AWW14422.1	AWW14428.1	AWW14429.1	AWW14430.1	AWW14431.1	AWW14433.1	AWW14434.1	AWW14435.1	AWW14437.1	AWW14438.1	AWW14439.1	AWW14440.1	AWW14441.1	AWW14443.1	AWW14444.1	AWW14445.1	AWW14446.1	AWW14448.1	AWW14451.1	AWW14450.1	AWW14460.1	AWW14483.1	AWW14487.1	AWW14386.1	AWW14382.1	AWW14381.1	AWW14380.1	AWW14367.1
NC_003349.1	HzSNPV	Helicoverpa zea SNPV, complete genome	NP_542744.1	NP_542751.1	NP_542759.1	NP_542658.1	NP_542661.1	NP_542667.1	NP_542671.1	NP_542679.1	NP_542692.1	NP_542691.1	NP_542689.1	NP_542696.1	NP_542697.1	NP_542698.1	NP_542699.1	NP_542701.1	NP_542704.1	NP_542705.1	NP_542706.1	NP_542707.1	NP_542708.1	NP_542710.1	NP_542711.1	NP_542712.1	NP_542713.1	NP_542714.1	NP_542715.1	NP_542717.1	NP_542720.1	NP_542719.1	NP_542724.1	NP_542737.1	NP_542740.1	NP_542642.1	NP_542632.1	NP_542633.1	NP_542634.1	NP_542638.1
NC_026922	LafiNPV	Lambdina fiscellaria nucleopolyhedrovirus isolate GR15, complete genome	YP_009133233.1	YP_009133214.1	YP_009133237.1	YP_009133311.1	YP_009133306.1	YP_009133310.1	YP_009133300.1	YP_009133292.1	YP_009133279.1	YP_009133280.1	YP_009133282.1	YP_009133276.1	YP_009133275.1	YP_009133274.1	YP_009133273.1	YP_009133271.1	YP_009133270.1	YP_009133269.1	YP_009133267.1	YP_009133266.1	YP_009133265.1	YP_009133264.1	YP_009133263.1	YP_009133262.1	YP_009133261.1	YP_009133260.1	YP_009133259.1	YP_009133257.1	YP_009133255.1	NA	YP_009133246.1	YP_009133228.1	YP_009133224.1	YP_009133330.1	YP_009133335.1	YP_009133336.1	YP_009133337.1	YP_009133343.1
NC_001973	LdMNPV	Lymantria dispar MNPV, complete genome	NP_047774.1	NP_047760.1	NP_047756.1	NP_047684.1	NP_047687.1	NP_047690.1	NP_047693.1	NP_047701.1	NP_047720.1	NP_047719.1	NP_047717.1	NP_047723.1	NP_047724.1	NP_047725.1	NP_047726.1	NP_047728.1	NP_047729.1	NP_047730.1	NP_047731.1	NP_047732.1	NP_047733.1	NP_047734.1	NP_047735.1	NP_047736.1	NP_047737.1	NP_047738.1	NP_047739.1	NP_047741.1	NP_047744.1	NP_047743.1	NP_047780.1	NP_047792.1	NP_047794.1	NP_047663.1	NP_047656.1	NP_047655.1	NP_047654.1	NP_047650.1
NC_008348	LeseNPV	Leucania separata nuclear polyhedrosis virus strain AH1, complete genome	YP_758434.1	YP_758447.1	YP_758460.1	YP_758338.1	YP_758340.1	YP_758357.1	YP_758361.1	YP_758375.1	YP_758381.1	YP_758380.1	YP_758378.1	YP_758386.1	YP_758387.1	YP_758388.1	YP_758389.1	YP_758391.1	YP_758393.1	YP_758394.1	YP_758395.1	YP_758396.1	YP_758397.1	YP_758398.1	YP_758399.1	YP_758400.1	YP_758401.1	YP_758402.1	YP_758403.1	YP_758405.1	YP_758408.1	YP_758407.1	YP_758428.1	YP_758445.1	YP_758431.1	YP_758321.1	YP_758308.1	YP_758309.1	YP_758310.1	YP_758314.1
KP763670.1	LoobNPV	Lonomia obliqua multiple nucleopolyhedrovirus isolate SP/2000, complete genome	AKN81016.1	AKN81012.1	AKN81074.1	AKN80998.1	AKN80993.1	AKN81059.1	AKN81057.1	AKN81053.1	AKN80986.1	AKN81050.1	AKN81049.1	AKN80980.1	AKN80979.1	AKN80978.1	AKN80977.1	AKN81047.1	AKN80972.1	AKN81045.1	AKN80971.1	AKN81043.1	AKN81042.1	AKN80970.1	AKN81041.1	AKN80969.1	AKN81040.1	AKN80968.1	AKN80967.1	AKN80965.1	AKN81033.1	AKN81034.1	AKN81038.1	AKN80963.1	AKN80948.1	AKN81020.1	AKN80952.1	AKN80953.1	AKN80954.1	AKN81024.1
NC_013953	LyxyMNPV	Lymantria xylina MNPV, complete genome	YP_003517858.1	YP_003517874.1	YP_003517878.1	YP_003517784.1	YP_003517788.1	YP_003517792.1	YP_003517795.1	YP_003517801.1	YP_003517819.1	YP_003517818.1	YP_003517816.1	YP_003517822.1	YP_003517823.1	YP_003517824.1	YP_003517825.1	YP_003517827.1	YP_003517828.1	YP_003517829.1	YP_003517830.1	YP_003517831.1	YP_003517832.1	YP_003517833.1	YP_003517834.1	YP_003517835.1	YP_003517836.1	YP_003517837.1	YP_003517838.1	YP_003517840.1	YP_003517843.1	YP_003517842.1	YP_003517852.1	YP_003517888.1	YP_003517890.1	YP_003517764.1	YP_003517757.1	YP_003517756.1	YP_003517895.1	YP_003517750.1
NC_023681	MabrMNPV	Mamestra brassicae MNPV strain K1, complete genome	YP_009011078.1	YP_009011094.1	YP_009011107.1	YP_009011200.1	YP_009011196.1	YP_009011192.1	YP_009011188.1	YP_009011179.1	YP_009011170.1	YP_009011169.1	YP_009011167.1	YP_009011161.1	YP_009011160.1	YP_009011159.1	YP_009011158.1	YP_009011156.1	YP_009011154.1	YP_009011153.1	YP_009011151.1	YP_009011150.1	YP_009011149.1	YP_009011148.1	YP_009011147.1	YP_009011143.1	YP_009011142.1	YP_009011141.1	YP_009011140.1	YP_009011138.1	YP_009011136.1	NA	YP_009011124.1	YP_009011108.1	YP_009011112.1	YP_009011214.1	YP_009011222.1	YP_009011220.1	YP_009011219.1	YP_009011071.1
NC_003529	MacoNPV-A	Mamestra configurata NPV-A, complete genome	NP_613097.1	NP_613118.1	NP_613131.1	NP_613228.1	NP_613224.1	NP_613220.1	NP_613216.1	NP_613207.1	NP_613198.1	NP_613197.1	NP_613195.1	NP_613189.1	NP_613188.1	NP_613187.1	NP_613186.1	NP_613184.1	NP_613182.1	NP_613181.1	NP_613179.1	NP_613178.1	NP_613177.1	NP_613176.1	NP_613175.1	NP_613171.1	NP_613170.1	NP_613169.1	NP_613168.1	NP_613166.1	NP_613163.1	NP_613164.1	NP_613151.1	NP_613132.1	NP_613137.1	NP_613243.1	NP_613250.1	NP_613249.1	NP_613248.1	NP_613089.1
NC_004117	MacoNPV-B	Mamestra configurata NPV-B, complete genome	NP_689188.1	NP_689205.1	NP_689218.1	NP_689318.1	NP_689314.1	NP_689310.1	NP_689306.1	NP_689297.1	NP_689288.1	NP_689287.1	NP_689285.1	NP_689279.1	YP_214171.1	NP_689278.1	NP_689277.1	NP_689275.1	NP_689273.1	NP_689272.1	NP_689270.1	NP_689269.1	NP_689268.1	NP_689267.1	NP_689266.1	NP_689262.1	NP_689261.1	NP_689260.1	NP_689259.1	NP_689257.1	NP_689254.1	NP_689255.1	NP_689242.1	NP_689219.1	NP_689223.1	NP_689333.1	NP_689340.1	NP_689339.1	NP_689338.1	NP_689181.1
KY968317.1	ManeNPV	Malacosoma neustria nucleopolyhedrovirus isolate ManeNPV-T2, complete genome	AUF81647.1	AUF81655.1	AUF81643.1	AUF81549.1	AUF81563.1	AUF81597.1	AUF81570.1	AUF81576.1	AUF81583.1	AUF81582.1	AUF81580.1	AUF81587.1	AUF81588.1	AUF81589.1	AXR98669.1	AUF81593.1	AUF81595.1	AUF81596.1	AUF81598.1	AUF81599.1	AUF81600.1	AUF81601.1	AUF81602.1	AUF81614.1	AUF81613.1	AUF81612.1	AUF81611.1	AUF81609.1	AUF81658.1	AUF81607.1	AUF81628.1	AUF81637.1	AUF81642.1	AUF81548.1	AUF81543.1	AUF81542.1	AUF81541.1	AUF81536.1
NC_008725	MaviMNPV	Maruca vitrata MNPV, complete genome	YP_950856.1	YP_950736.1	YP_950743.1	YP_950759.1	YP_950765.1	YP_950768.1	YP_950770.1	YP_950776.1	YP_950779.1	YP_950780.1	YP_950782.1	YP_950790.1	YP_950791.1	YP_950793.1	YP_950794.1	YP_950796.1	YP_950797.1	YP_950798.1	YP_950799.1	YP_950800.1	YP_950801.1	YP_950802.1	YP_950803.1	YP_950805.1	YP_950806.1	YP_950807.1	YP_950808.1	YP_950810.1	YP_950815.1	YP_950816.1	YP_950819.1	YP_950821.1	YP_950832.1	YP_950836.1	YP_950840.1	YP_950841.1	YP_950842.1	YP_950846.1
KR011718.1	MolaGV	Mocis latipes granulovirus, complete genome	AKR17414.1	AKR17508.1	AKR17419.1	AKR17432.1	AKR17532.1	AKR17472.1	AKR17473.1	AKR17462.1	AKR17528.1	AKR17458.1	AKR17459.1	AKR17455.1	AKR17454.1	AKR17453.1	AKR17452.1	AKR17525.1	AKR17446.1	AKR17521.1	AKR17444.1	AKR17518.1	AKR17517.1	AKR17443.1	AKR17516.1	AKR17442.1	AKR17515.1	AKR17441.1	AKR17440.1	AKR17438.1	AKR17422.1	AKR17421.1	AKR17411.1	AKR17436.1	AKR17466.1	AKR17431.1	AKR17486.1	AKR17485.1	AKR17447.1	AKR17488.1
NC_033780.2	MyunGV	Mythimna unipuncta granulovirus B isolate MyunGV#8, complete genome	YP_009345754.1	YP_009345792.1	YP_009345761.1	YP_009345788.1	YP_009345850.1	YP_009345861.1	YP_009345865.1	YP_009345841.1	YP_009345835.1	YP_009345836.1	YP_009345838.1	YP_009345831.1	YP_009345830.1	YP_009345829.1	YP_009345828.1	YP_009345826.1	YP_009345819.1	YP_009345818.1	YP_009345813.1	YP_009345812.1	YP_009345811.1	YP_009345848.1	YP_009345809.1	YP_009345808.1	YP_009345807.1	YP_009345806.1	YP_009345805.1	YP_009345803.1	YP_009345768.1	YP_009345765.1	YP_009345751.1	YP_009345794.1	YP_009345847.1	YP_009345786.1	YP_009345731.1	YP_009345730.1	YP_009345820.1	YP_009345733.1
MH124167	MyunNPV	Mythimna unipuncta nucleopolyhedrovirus strain KY310, complete genome	AXU41569.1	AXU41581.1	AXU41593.1	AXU41483.1	AXU41485.1	AXU41492.1	AXU41496.1	AXU41512.1	AXU41517.1	AXU41516.1	AXU41514.1	AXU41522.1	AXU41523.1	AXU41524.1	AXU41525.1	AXU41527.1	AXU41530.1	AXU41531.1	AXU41532.1	AXU41533.1	AXU41534.1	AXU41535.1	AXU41536.1	AXU41538.1	AXU41539.1	AXU41541.1	AXU41542.1	AXU41544.1	AXU41547.1	AXU41546.1	AXU41576.1	AXU41560.1	AXU41572.1	AXU41468.1	AXU41457.1	AXU41458.1	AXU41459.1	AXU41463.1
NC_008252	NeabNPV	Neodiprion abietis NPV, complete genome	YP_667905.1	YP_667916.1	YP_667903.1	YP_667897.1	YP_667931.1	YP_667930.1	YP_667936.1	YP_667887.1	YP_667860.1	NA	YP_667888.1	YP_667893.1	NA	YP_667895.1	YP_667896.1	YP_667935.1	YP_667940.1	YP_667910.1	YP_667856.1	YP_667857.1	YP_667858.1	YP_667909.1	YP_667908.1	YP_667907.1	YP_667906.1	YP_667879.1	YP_667880.1	YP_667882.1	YP_667919.1	YP_667918.1	YP_667917.1	YP_667927.1	YP_667884.1	YP_667898.1	YP_667911.1	YP_667913.1	YP_667914.1	YP_667864.1
NC_005906	NeleNPV	Neodiprion lecontei NPV, complete genome	YP_025254.1	YP_025265.1	YP_025252.1	YP_025246.1	YP_025279.1	YP_025278.1	YP_025284.1	YP_025237.1	YP_025217.1	NA	YP_025238.1	YP_025242.1	YP_025243.1	YP_025244.1	YP_025245.1	YP_025283.1	YP_025289.1	YP_025259.1	YP_025213.1	YP_025214.1	NA	YP_025258.1	YP_025257.1	YP_025256.1	YP_025255.1	YP_025228.1	YP_025229.1	YP_025231.1	YP_025267.1	NA	YP_025266.1	YP_025277.1	YP_025233.1	YP_025247.1	YP_025260.1	YP_025262.1	YP_025263.1	YP_025222.1
NC_005905	NeseNPV	Neodiprion sertifer NPV, complete genome	YP_025164.1	YP_025175.1	YP_025162.1	YP_025156.1	YP_025188.1	YP_025187.1	YP_025192.1	YP_025147.1	YP_025135.1	NA	YP_025148.1	YP_025152.1	YP_025153.1	YP_025154.1	YP_025155.1	YP_025191.1	YP_025196.1	YP_025169.1	YP_025131.1	YP_025132.1	YP_025133.1	YP_025168.1	YP_025167.1	YP_025166.1	YP_025165.1	YP_025143.1	YP_025142.1	YP_025140.1	YP_025177.1	NA	YP_025176.1	YP_025186.1	YP_025138.1	YP_025157.1	YP_025170.1	YP_025172.1	YP_025173.1	YP_025145.1
MK293724.1	NespNPV	Neophasia sp. alphabaculovirus isolate 11, complete genome	QBC76122.1	QBC76108.1	QBC76114.1	QBC76086.1	QBC76079.1	QBC76077.1	QBC76075.1	QBC76070.1	QBC76067.1	QBC76066.1	QBC76064.1	QBC76056.1	QBC76055.1	QBC76054.1	QBC76053.1	QBC76051.1	QBC76047.1	QBC76046.1	QBC76044.1	QBC76043.1	QBC76042.1	QBC76041.1	NA	QBC76040.1	QBC76039.1	QBC76038.1	QBC76037.1	QBC76036.1	QBC76029.1	QBC76027.1	QBC76022.1	QBC76019.1	QBC76004.1	QBC76001.1	QBC75998.1	QBC75997.1	QBC75996.1	QBC75992.1
MF614691.1	OpbuNPV	Operophtera brumata nucleopolyhedrovirus isolate OpbuNPV-MA, complete genome	AUA60342.1	AUA60346.1	AUA60357.1	AUA60262.1	AUA60270.1	AUA60272.1	AUA60276.1	AUA60288.1	AUA60296.1	AUA60295.1	AUA60293.1	AUA60299.1	AUA60300.1	AUA60301.1	AUA60302.1	AUA60304.1	AUA60305.1	AUA60306.1	AUA60308.1	AUA60309.1	AUA60310.1	AUA60311.1	AUA60312.1	AUA60313.1	AUA60314.1	AUA60315.1	AUA60316.1	AUA60318.1	AUA60321.1	AUA60320.1	AUA60332.1	AUA60351.1	AUA60338.1	AUA60254.1	AUA60238.1	AUA60239.1	AUA60240.1	AUA60244.1
NC_001875	OpMNPV	Orgyia pseudotsugata MNPV, complete genome	NP_046162.1	NP_046169.1	NP_046176.1	NP_046201.1	NP_046210.1	NP_046212.1	NP_046214.1	NP_046221.1	NP_046226.1	NP_046227.1	NP_046229.1	NP_046236.1	NP_046237.1	NP_046239.1	NP_046240.1	NP_046242.1	NP_046246.1	NP_046247.1	NP_046249.1	NP_046250.1	NP_046251.1	NP_046252.1	NP_046253.1	NP_046255.1	NP_046256.1	NP_046257.1	NP_046258.1	NP_046260.1	NP_046265.1	NP_046267.1	NP_046271.1	NP_046275.1	NP_046287.1	NP_046290.1	NP_046295.1	NP_046296.1	NP_046297.1	NP_046302.1
NC_010276	OrleNPV	Orgyia leucostigma NPV, complete genome	YP_001651024.1	YP_001651042.1	YP_001651022.1	YP_001650962.1	YP_001650955.1	YP_001650951.1	YP_001650948.1	YP_001650941.1	YP_001650977.1	YP_001650976.1	YP_001650974.1	YP_001650980.1	YP_001650981.1	YP_001650982.1	YP_001650983.1	YP_001650985.1	YP_001650987.1	YP_001650988.1	YP_001650990.1	YP_001650991.1	YP_001650992.1	YP_001650993.1	YP_001650994.1	YP_001650995.1	YP_001650996.1	YP_001650997.1	YP_001650998.1	YP_001651000.1	YP_001651003.1	YP_001651002.1	YP_001651012.1	YP_001651036.1	YP_001651034.1	YP_001650925.1	YP_001650922.1	YP_001650921.1	YP_001650920.1	YP_001650916.1
NC_043529	OxocNPV	Oxyplax ochracea nucleopolyhedrovirus isolate 435, complete genome	YP_009666652.1	YP_009666623.1	YP_009666630.1	YP_009666620.1	YP_009666613.1	YP_009666610.1	YP_009666608.1	YP_009666602.1	YP_009666600.1	YP_009666599.1	YP_009666597.1	YP_009666589.1	YP_009666588.1	YP_009666586.1	YP_009666585.1	YP_009666583.1	YP_009666582.1	YP_009666581.1	YP_009666580.1	YP_009666579.1	YP_009666578.1	YP_009666576.1	YP_009666575.1	YP_009666573.1	YP_009666572.1	YP_009666571.1	YP_009666570.1	YP_009666568.1	YP_009666564.1	YP_009666563.1	YP_009666559.1	YP_009666557.1	YP_009666548.1	YP_009666545.1	YP_009666542.1	YP_009666541.1	YP_009666540.1	YP_009666533.1
NC_027923	PeluSNPV	Perigonia lusca single nucleopolyhedrovirus, complete genome	YP_009165717.1	YP_009165742.1	YP_009165715.1	YP_009165621.1	YP_009165657.1	YP_009165653.1	YP_009165649.1	YP_009165640.1	YP_009165669.1	YP_009165668.1	YP_009165666.1	YP_009165672.1	YP_009165673.1	YP_009165674.1	YP_009165675.1	YP_009165677.1	YP_009165679.1	YP_009165680.1	YP_009165681.1	YP_009165682.1	YP_009165683.1	YP_009165684.1	YP_009165685.1	YP_009165686.1	YP_009165687.1	YP_009165688.1	YP_009165690.1	YP_009165692.1	YP_009165695.1	YP_009165694.1	YP_009165707.1	YP_009165733.1	YP_009165729.1	YP_009165608.1	YP_009165612.1	YP_009165613.1	YP_009165614.1	YP_009165620.1
NC_024625	PespNPV	Peridroma alphabaculovirus isolate GR_167, complete genome	YP_009049837.1	YP_009049839.1	YP_009049856.1	YP_009049942.1	YP_009049865.1	YP_009049870.1	YP_009049873.1	YP_009049879.1	YP_009049884.1	YP_009049885.1	YP_009049887.1	YP_009049891.1	YP_009116628.1	YP_009049892.1	YP_009049893.1	YP_009049895.1	YP_009049897.1	YP_009049898.1	YP_009049900.1	YP_009049901.1	YP_009049903.1	YP_009049904.1	YP_009049905.1	YP_009049909.1	YP_009049910.1	YP_009049911.1	YP_009049912.1	YP_009049913.1	YP_009049915.1	NA	YP_009049928.1	YP_009049857.1	YP_009049862.1	YP_009049955.1	YP_009049961.1	YP_009049960.1	YP_009049959.1	YP_009049832.1
JX404026.1	PhcyNPV	Philosamia cynthia ricini nucleopolyhedrovirus virus, complete genome	AFY62942.1	AFY62933.1	AFY62926.1	AFY62908.1	AFY62901.1	AFY62898.1	AFY62897.1	AFY62891.1	AFY62889.1	AFY62888.1	AFY62886.1	AFY62944.1	AFY62880.1	AFY62878.1	AFY62877.1	AFY62876.1	AFY62873.1	AFY62872.1	AFY62870.1	AFY62869.1	AFY62868.1	AFY62867.1	AFY62866.1	AFY62864.1	AFY62863.1	AFY62862.1	AFY62860.1	AFY62858.1	AFY62852.1	NA	AFY62846.1	AFY62843.1	AFY62832.1	AFY62827.1	AFY62822.1	AFY62847.1	AFY62821.1	AFY62817.1
NC_004062	PhopGV	Phthorimaea operculella granulovirus, complete genome	NP_663202.1	NP_663231.1	NP_663209.1	NP_663226.1	NP_663286.1	NP_663287.1	NP_663291.1	NP_663274.1	NP_663268.1	NP_663269.1	NP_663271.1	NP_663264.1	NP_663263.1	NP_663262.1	NP_663261.1	NP_663259.1	NP_663253.1	NP_663252.1	NP_663250.1	NP_663249.1	NP_663248.1	NP_663247.1	NP_663246.1	NP_663245.1	NP_663244.1	NP_663243.1	NP_663242.1	NP_663240.1	NP_663215.1	NP_663213.1	NP_663196.1	NP_663232.1	NP_663279.1	NP_663220.1	NP_663178.1	NP_663177.1	NP_663254.1	NP_663181.1
NC_032255	PlinGV	Plodia interpunctella granulovirus isolate Cambridge, complete genome	YP_009330166.1	YP_009330193.1	YP_009330173.1	YP_009330188.1	YP_009330246.1	YP_009330249.1	YP_009330253.1	YP_009330234.1	YP_009330228.1	YP_009330229.1	YP_009330231.1	YP_009330225.1	YP_009330224.1	YP_009330223.1	YP_009330222.1	YP_009330220.1	YP_009330215.1	YP_009330214.1	YP_009330212.1	YP_009330211.1	YP_009330210.1	YP_009330209.1	YP_009330208.1	YP_009330207.1	YP_009330206.1	YP_009330205.1	YP_009330204.1	YP_009330202.1	YP_009330179.1	YP_009330177.1	YP_009330163.1	YP_009330194.1	YP_009330242.1	YP_009330184.1	YP_009330146.1	YP_009330145.1	YP_009330216.1	YP_009330148.1
NC_002593	PlxyGV	Plutella xylostella granulovirus, complete genome	NP_068251.1	NP_068274.1	NP_068256.1	NP_068270.1	NP_068328.1	NP_068331.1	NP_068334.1	NP_068318.1	NP_068312.1	NP_068313.1	NP_068315.1	NP_068308.1	NP_068307.1	NP_068306.1	NP_068305.1	NP_068303.1	NP_068298.1	NP_068297.1	NP_068295.1	NP_068294.1	NP_068293.1	NP_068291.1	NP_068290.1	NP_068289.1	NP_068288.1	NP_068286.1	NP_068285.1	NP_068282.1	NP_068262.1	NP_068260.1	NP_068248.1	NP_068226.1	NP_068325.1	NP_068268.1	NP_068233.1	NP_068232.1	NP_068299.1	NP_068235.1
NC_008349.1	PlxyMNPV	Plutella xylostella multiple nucleopolyhedrovirus, complete genome	YP_758472.1	YP_758480.1	YP_758488.1	YP_758507.1	YP_758517.1	YP_758520.1	YP_758522.1	YP_758529.1	YP_758532.1	YP_758533.1	YP_758535.1	YP_758544.1	YP_758545.1	YP_758547.1	YP_758548.1	YP_758550.1	YP_758555.1	YP_758556.1	YP_758558.1	YP_758559.1	YP_758560.1	YP_758561.1	YP_758562.1	YP_758563.1	YP_758564.1	YP_758565.1	YP_758567.1	YP_758569.1	YP_758574.1	YP_758575.1	YP_758579.1	YP_758583.1	YP_758597.1	YP_758602.1	YP_758606.1	YP_758607.1	YP_758608.1	YP_758612.1
NC_013797	PrGV	Artogeia rapae granulovirus isolate Wuhan, complete genome	YP_003429357.1	YP_003429384.1	YP_003429364.1	YP_003429380.1	YP_003429434.1	YP_003429437.1	YP_003429440.1	YP_003429423.1	YP_003429417.1	YP_003429418.1	YP_003429420.1	YP_003429414.1	YP_003429413.1	YP_003429412.1	YP_003429411.1	YP_003429409.1	YP_003429405.1	YP_003429404.1	YP_003429402.1	YP_003429401.1	YP_003429400.1	YP_003429399.1	YP_003429398.1	YP_003429397.1	YP_003429396.1	YP_003429395.1	YP_003429394.1	YP_003429392.1	YP_003429370.1	NA	YP_003429354.1	YP_003429385.1	YP_003429431.1	YP_003429375.1	YP_003429339.1	YP_003429338.1	YP_003429406.1	YP_003429340.1
KU669289.1	PsinNPV	Pseudoplusia includens SNPV isolate IA, complete genome	AOL56566.1	AOL56568.1	AOL56576.1	AOL56470.1	AOL56473.1	AOL56478.1	AOL56482.1	AOL56489.1	AOL56493.1	AOL56494.1	AOL56496.1	AOL56510.1	AOL56511.1	AOL56512.1	AOL56513.1	AOL56515.1	AOL56516.1	AOL56517.1	AOL56518.1	AOL56519.1	AOL56520.1	AOL56521.1	AOL56522.1	AOL56525.1	AOL56526.1	AOL56527.1	AOL56528.1	AOL56530.1	AOL56532.1	NA	AOL56543.1	AOL56561.1	AOL56558.1	AOL56454.1	AOL56448.1	AOL56449.1	AOL56450.1	AOL56445.1
NC_026268	PsinSNPV	Pseudoplusia includens SNPV IE, complete genome	YP_009117042.1	YP_009117044.1	YP_009117052.1	YP_009116947.1	YP_009116950.1	YP_009116955.1	YP_009116959.1	YP_009116966.1	YP_009116970.1	YP_009116971.1	YP_009116973.1	YP_009116987.1	YP_009116988.1	YP_009116989.1	YP_009116990.1	YP_009116992.1	YP_009116993.1	YP_009116994.1	YP_009116995.1	YP_009116996.1	YP_009116997.1	YP_009116998.1	YP_009116999.1	YP_009117002.1	YP_009117003.1	YP_009117004.1	YP_009117005.1	YP_009117007.1	YP_009117009.1	NA	YP_009117020.1	YP_009117037.1	YP_009117034.1	YP_009116931.1	YP_009116925.1	YP_009116926.1	YP_009116927.1	YP_009116922.1
NC_013772	PsunGV	Pseudaletia unipuncta granulovirus, complete genome	YP_003422372.1	YP_003422424.1	YP_003422382.1	YP_003422418.1	YP_003422494.1	YP_003422512.1	YP_003422516.1	YP_003422484.1	YP_003422477.1	YP_003422478.1	YP_003422480.1	YP_003422466.1	YP_003422465.1	YP_003422464.1	YP_003422463.1	YP_003422461.1	YP_003422454.1	YP_003422453.1	YP_003422444.1	YP_003422443.1	YP_003422442.1	YP_003422441.1	YP_003422440.1	YP_003422439.1	YP_003422438.1	YP_003422437.1	YP_003422436.1	YP_003422434.1	YP_003422390.1	YP_003422387.1	YP_003422369.1	YP_003422426.1	YP_003422491.1	YP_003422416.1	YP_003422351.1	YP_003422350.1	YP_003422455.1	YP_003422353.1
NC_004323	RoMNPV	Rachiplusia ou MNPV, complete genome	NP_702996.1	NP_703004.1	NP_703012.1	NP_703030.1	NP_703040.1	NP_703043.1	NP_703045.1	NP_703052.1	NP_703055.1	NP_703056.1	NP_703058.1	NP_703067.1	NP_703068.1	NP_703070.1	NP_703071.1	NP_703073.1	NP_703079.1	NP_703080.1	NP_703082.1	NP_703083.1	NP_703084.1	NP_703085.1	NP_703086.1	NP_703087.1	NP_703088.1	NP_703089.1	NP_703091.1	NP_703093.1	NP_703098.1	NP_703099.1	NP_703103.1	NP_703107.1	NP_703120.1	NP_703125.1	NP_703129.1	NP_703130.1	NP_703131.1	NP_703135.1
LC375538.1	SacyNPV	Samia cynthia nucleopolyhedrovirus Nagano DNA, complete genome	BBD50756.1	BBD50747.1	BBD50740.1	BBD50720.1	BBD50710.1	BBD50707.1	BBD50705.1	BBD50698.1	BBD50696.1	BBD50695.1	BBD50693.1	BBD50685.1	BBD50684.1	BBD50682.1	BBD50681.1	BBD50679.1	BBD50675.1	BBD50674.1	BBD50672.1	BBD50671.1	BBD50670.1	BBD50669.1	BBD50668.1	BBD50666.1	BBD50665.1	BBD50664.1	BBD50662.1	BBD50660.1	BBD50654.1	BBD50652.1	BBD50648.1	BBD50644.1	BBD50631.1	BBD50626.1	BBD50622.1	BBD50621.1	BBD50620.1	BBD50616.1
LC375541.1	SariNPV	Samia ricini nucleopolyhedrovirus Guangxi DNA, complete genome	BBD51212.1	BBD51202.1	BBD51195.1	BBD51175.1	BBD51165.1	BBD51162.1	BBD51160.1	BBD51154.1	BBD51152.1	BBD51151.1	BBD51149.1	BBD51141.1	BBD51140.1	BBD51138.1	BBD51137.1	BBD51135.1	BBD51131.1	BBD51130.1	BBD51128.1	BBD51127.1	BBD51126.1	BBD51125.1	BBD51124.1	BBD51122.1	BBD51121.1	BBD51120.1	BBD51118.1	BBD51116.1	BBD51110.1	BBD51108.1	BBD51103.1	BBD51099.1	BBD51089.1	BBD51084.1	BBD51080.1	BBD51079.1	BBD51078.1	BBD51074.1
NC_002169	SeMNPV	Spodoptera exigua nucleopolyhedrovirus complete genome	NP_037772.1	NP_037774.1	NP_037795.1	NP_037875.1	NP_037872.1	NP_037868.1	NP_037865.1	NP_037857.1	NP_037853.1	NP_037852.1	NP_037850.1	NP_037842.1	NP_037841.1	NP_037840.1	NP_037839.1	NP_037837.1	NP_037835.1	NP_037834.1	NP_037833.1	NP_037832.1	NP_037831.1	NP_037830.1	NP_037829.1	NP_037827.1	NP_037826.1	NP_037825.1	NP_037824.1	NP_037822.1	NP_037819.1	NP_037820.1	NP_037810.1	NP_037796.1	NP_037801.1	NP_037891.1	NP_037897.1	NP_037896.1	NP_037895.1	NP_037766.1
NC_009011	SfMNPV	Spodoptera frugiperda MNPV virus, complete genome	YP_001036308.1	YP_001036310.1	YP_001036326.1	YP_001036408.1	YP_001036405.1	YP_001036401.1	YP_001036397.1	YP_001036389.1	YP_001036384.1	YP_001036383.1	YP_001036381.1	YP_001036376.1	YP_001036375.1	YP_001036374.1	YP_001036373.1	YP_001036371.1	YP_001036369.1	YP_001036368.1	YP_001036367.1	YP_001036366.1	YP_001036365.1	YP_001036364.1	YP_001036363.1	YP_001036359.1	YP_001036358.1	YP_001036357.1	YP_001036356.1	YP_001036354.1	YP_001036351.1	YP_001036352.1	YP_001036341.1	YP_001036327.1	YP_001036331.1	YP_001036426.1	YP_001036433.1	YP_001036432.1	YP_001036431.1	YP_003580183.1
MH320559.1	SperNPV	Spodoptera eridania nucleopolyhedrovirus isolate 251, complete genome	AXU41613.1	AXU41614.1	AXU41633.1	AXU41713.1	AXU41710.1	AXU41705.1	AXU41701.1	AXU41739.1	AXU41691.1	AXU41690.1	AXU41689.1	AXU41685.1	AXU41684.1	AXU41683.1	AXU41682.1	AXU41680.1	AXU41678.1	AXU41677.1	AXU41676.1	AXU41675.1	AXU41673.1	AXU41674.1	AXU41672.1	AXU41668.1	AXU41667.1	AXU41666.1	AXU41665.1	AXU41663.1	AXU41660.1	AXU41662.1	AXU41650.1	AXU41634.1	AXU41639.1	AXU41727.1	AXU41735.1	AXU41734.1	AXU41733.1	AXU41607.1
MH717816.1	SpexNPV	Spodoptera exempta nucleopolyhedrovirus strain 244.1, complete genome	QAT90299.1	QAT90301.1	QAT90318.1	QAT90402.1	QAT90399.1	QAT90395.1	QAT90391.1	QAT90382.1	QAT90375.1	QAT90374.1	QAT90372.1	QAT90368.1	QAT90367.1	QAT90366.1	QAT90365.1	QAT90363.1	QAT90361.1	QAT90360.1	QAT90358.1	QAT90357.1	QAT90356.1	QAT90355.1	QAT90354.1	QAT90350.1	QAT90349.1	QAT90348.1	QAT90347.1	QAT90345.1	QAT90342.1	QAT90343.1	QAT90333.1	QAT90319.1	QAT90323.1	QAT90417.1	QAT90421.1	QAT90425.1	QAT90420.1	QAT90293.1
NC_026511	SpfrGV	Spodoptera frugiperda Betabaculovirus isolate VG008, complete genome	YP_009121815.1	YP_009121852.1	YP_009121822.1	YP_009121848.1	YP_009121909.1	YP_009121920.1	YP_009121924.1	YP_009121900.1	YP_009121894.1	YP_009121895.1	YP_009121897.1	YP_009121890.1	YP_009121889.1	YP_009121888.1	YP_009121887.1	YP_009121885.1	YP_009121877.1	YP_009121876.1	YP_009121872.1	YP_009121871.1	YP_009121870.1	YP_009121868.1	YP_009121867.1	YP_009121866.1	YP_009121865.1	YP_009121864.1	YP_009121863.1	YP_009121861.1	YP_009121827.1	YP_009121825.1	YP_009121812.1	YP_009121854.1	YP_009121906.1	YP_009121846.1	YP_009121797.1	YP_009121796.1	YP_009121878.1	YP_009121799.1
NC_009503	SpliGV	Spodoptera litura granulovirus, complete genome	YP_001256983.1	YP_001257013.1	YP_001256990.1	YP_001257009.1	YP_001257072.1	YP_001257078.1	YP_001257081.1	YP_001257058.1	YP_001257052.1	YP_001257053.1	YP_001257055.1	YP_001257048.1	YP_001257047.1	YP_001257046.1	YP_001257045.1	YP_001257043.1	YP_001257038.1	YP_001257037.1	YP_001257034.1	YP_001257033.1	YP_001257032.1	YP_001257031.1	YP_001257030.1	YP_001257028.1	YP_001257027.1	NA	YP_001257026.1	YP_001257024.1	YP_001256997.1	YP_001256994.1	YP_001256978.1	YP_001257015.1	YP_001257068.1	YP_001257007.1	YP_001256962.1	YP_001256961.1	YP_001257039.1	YP_001256964.1
JX454574.1	SpliNPV	Spodoptera littoralis NPV isolate AN1956, complete genome	AGE89965.1	AGE89976.1	AGE89982.1	AGE89887.1	AGE89889.1	AGE89896.1	AGE89900.1	AGE89908.1	AGE89918.1	AGE89917.1	AGE89915.1	AGE89924.1	AGE89925.1	AGE89926.1	AGE89927.1	AGE89929.1	AGE89931.1	AGE89932.1	AGE89933.1	AGE89934.1	AGE89935.1	AGE89936.1	AGE89937.1	AGE89938.1	AGE89939.1	AGE89940.1	AGE89941.1	AGE89943.1	AGE89946.1	AGE89945.1	AGE89958.1	AGE89974.1	AGE89960.1	AGE89874.1	AGE89864.1	AGE89865.1	AGE89866.1	AGE89870.1
NC_003102	SpltNPV	Spodoptera litura NPV, complete genome	NP_258382.1	NP_258397.1	NP_258403.1	NP_258304.1	NP_258306.1	NP_258313.1	NP_258317.1	NP_258327.1	NP_258337.1	NP_258336.1	NP_258334.1	NP_258342.1	NP_258343.1	NP_258344.1	NP_258345.1	NP_258347.1	NP_258349.1	NP_258350.1	NP_258351.1	NP_258352.1	NP_258353.1	NP_258354.1	NP_258355.1	NP_258356.1	NP_258357.1	NP_258358.1	NP_258359.1	NP_258361.1	NP_258364.1	NP_258363.1	NP_258375.1	NP_258392.1	NP_258377.1	NP_258289.1	NP_258279.1	NP_258280.1	NP_258281.1	NP_258285.1
NC_011616	SpltNPV-II	Spodoptera litura nucleopolyhedrovirus II, complete genome	YP_002332712.1	YP_002332714.1	YP_002332734.1	YP_002332818.1	YP_002332815.1	YP_002332811.1	YP_002332807.1	YP_002332798.1	YP_002332794.1	YP_002332793.1	YP_002332791.1	YP_002332785.1	YP_002332784.1	YP_002332783.1	YP_002332782.1	YP_002332780.1	YP_002332778.1	YP_002332777.1	YP_002332776.1	YP_002332775.1	YP_002332774.1	YP_002332773.1	YP_002332772.1	YP_002332769.1	YP_002332768.1	YP_002332767.1	YP_002332766.1	YP_002332764.1	YP_002332761.1	YP_002332762.1	YP_002332751.1	YP_002332735.1	YP_002332740.1	YP_002332833.1	YP_002332842.1	YP_002332841.1	YP_002332840.1	YP_002332705.1
KY550224.1	SpobNPV	Spilosoma obliqua nucleopolyhedrosis virus isolate IIPR, complete genome	AUR45163.1	AUR45156.1	AUR45149.1	AUR45130.1	AUR45123.1	AUR45121.1	AUR45120.1	AUR45114.1	AUR45112.1	AUR45111.1	AUR45109.1	AUR45102.1	AUR45101.1	AUR45099.1	AUR45098.1	AUR45096.1	AUR45092.1	AUR45091.1	AUR45089.1	AUR45088.1	AUR45087.1	AUR45085.1	AUR45167.1	AUR45081.1	AUR45080.1	NA	AUR45079.1	AUR45077.1	AUR45073.1	AUR45072.1	AUR45067.1	AUR45064.1	AUR45053.1	AUR45049.1	AUR45045.1	AUR45044.1	AUR45043.1	AUR45039.1
KJ676450.1	SujuNPV	Sucra jujuba nucleopolyhedrovirus isolate 473, complete genome	AIU41349.1	AIU41360.1	AIU41352.1	AIU41270.1	AIU41272.1	AIU41277.1	AIU41280.1	AIU41288.1	AIU41302.1	AIU41301.1	AIU41299.1	AIU41305.1	AIU41306.1	AIU41307.1	AIU41308.1	AIU41310.1	AIU41312.1	AIU41313.1	AIU41315.1	AIU41316.1	AIU41317.1	AIU41318.1	AIU41319.1	AIU41320.1	AIU41321.1	AIU41322.1	AIU41323.1	AIU41325.1	AIU41328.1	AIU41327.1	AIU41339.1	AIU41368.1	AIU41364.1	AIU41254.1	AIU41257.1	AIU41258.1	AIU41259.1	AIU41245.1
NC_019945	ThorNPV	Thysanoplusia orichalcea NPV isolate p2, complete genome	YP_007250418.1	YP_007250425.1	YP_007250432.1	YP_007250450.1	YP_007250457.1	YP_007250460.1	YP_007250462.1	YP_007250469.1	YP_007250472.1	YP_007250473.1	YP_007250475.1	YP_007250484.1	YP_007250485.1	YP_007250487.1	YP_007250488.1	YP_007250490.1	YP_007250496.1	YP_007250497.1	YP_007250499.1	YP_007250500.1	YP_007250501.1	YP_007250502.1	YP_007250503.1	YP_007250505.1	YP_007250506.1	YP_007250507.1	YP_007250508.1	YP_007250510.1	YP_007250515.1	YP_007250516.1	YP_007250522.1	YP_007250525.1	YP_007250538.1	YP_007250542.1	YP_007250545.1	YP_007250546.1	YP_007250547.1	YP_007250551.1
NC_007383	TnSNPV	Trichoplusia ni SNPV, complete genome	YP_309017.1	YP_309019.1	YP_309030.1	YP_308921.1	YP_308923.1	YP_308928.1	YP_308932.1	YP_308939.1	YP_308944.1	YP_308945.1	YP_308947.1	YP_308960.1	YP_308961.1	YP_308962.1	YP_308963.1	YP_308965.1	YP_308966.1	YP_308967.1	YP_308968.1	YP_308969.1	YP_308970.1	YP_308971.1	YP_308972.1	YP_308975.1	YP_308976.1	YP_308977.1	YP_308978.1	YP_308980.1	YP_308983.1	YP_308982.1	YP_308994.1	YP_309012.1	YP_309008.1	YP_308906.1	YP_308900.1	YP_308901.1	YP_308902.1	YP_308896.1
KU752557.1	TrniGV	Trichoplusia ni granulovirus LBIV-12, complete genome	AOW41369.1	AOW41415.1	AOW41376.1	AOW41409.1	AOW41483.1	AOW41500.1	AOW41504.1	AOW41473.1	AOW41466.1	AOW41467.1	AOW41469.1	AOW41455.1	AOW41454.1	AOW41453.1	AOW41452.1	AOW41450.1	AOW41443.1	AOW41442.1	AOW41435.1	AOW41434.1	AOW41433.1	AOW41430.1	AOW41429.1	AOW41428.1	AOW41427.1	NA	AOW41426.1	AOW41424.1	AOW41384.1	AOW41381.1	AOW41367.1	AOW41417.1	AOW41480.1	AOW41407.1	AOW41350.1	NA	AOW41444.1	AOW41352.1
NC_029997	UrprNPV	Urbanus proteus nucleopolyhedrovirus isolate Southern Brazil, complete genome	YP_009250088.1	YP_009250103.1	YP_009250090.1	YP_009249999.1	YP_009250014.1	YP_009250018.1	YP_009250025.1	YP_009250030.1	YP_009357221.1	YP_009250036.1	YP_009250034.1	YP_009250047.1	YP_009250048.1	YP_009250051.1	YP_009250052.1	YP_009250054.1	YP_009250056.1	YP_009250057.1	YP_009250059.1	YP_009250060.1	YP_009250061.1	YP_009357224.1	YP_009357225.1	YP_009250064.1	YP_009250065.1	YP_009250066.1	YP_009250067.1	YP_009250069.1	YP_009250072.1	YP_009250071.1	YP_009250076.1	YP_009250093.1	YP_009250080.1	YP_009249989.1	YP_009249992.1	YP_009249993.1	YP_009249994.1	YP_009249998.1
NC_002331	XcGV	Xestia c-nigrum granulovirus, complete genome	NP_059183.1	NP_059230.1	NP_059193.1	NP_059226.1	NP_059296.1	NP_059319.1	NP_059323.1	NP_059287.1	NP_059280.1	NP_059281.1	NP_059283.1	NP_059271.1	NP_059270.1	NP_059269.1	NP_059268.1	NP_059266.1	NP_059259.1	NP_059258.1	NP_059249.1	NP_059248.1	NP_059247.1	NP_059246.1	NP_059245.1	NP_059244.1	NP_059243.1	NP_059242.1	NP_059241.1	NP_059239.1	NP_059201.1	NP_059199.1	NP_059180.1	NP_059232.1	NP_059293.1	NP_059225.1	NP_059161.1	NP_059160.1	NP_059260.1	NP_059163.1
PP171514	CaabMNPV	Calliteara abietis 3 Nucleopolyhedrovirus, complete genome	ORF018	ORF149	ORF021	ORF075	ORF084	ORF089	ORF092	ORF098	ORF063	ORF064	ORF066	ORF060	ORF059	ORF058	ORF057	ORF055	ORF053	ORF052	ORF051	ORF050	ORF049	ORF048	ORF047	ORF046	ORF045	ORF044	ORF43	ORF041	ORF039	ORF125	ORF032	ORF006	ORF140	ORF125	ORF128	ORF129	ORF130	ORF134
