# Supplementary material for: Sequencing, Analysis and Organization of the Complete Genome of a Novel Baculovirus Calliteara abietis Nucleopolyhedrovirus (CaabNPV)
Source: Viruses. 2024 Feb 4;16(2):252. doi: 10.3390/v16020252 (PMC10891889; doi:10.3390/v16020252)
Supplement: Supplementary file 1 [file viruses-16-00252-s001.zip › S3_CaabNPV_genome_annotation.xlsx]

## Sheet: Sheet1
ORF name		ligft	right	dir	length	aa length
1	polyhedrin	1	741	+	741	247
2	PP78/83	843	2642	-	1800	600
3	pk-1	2635	3459	+	825	275
4	FGF	3627	4970	+	1344	448
5	hp	5016	5339	-	324	108
6	pif1	5448	7049	-	1602	534
7	hp	7285	8664	+	1380	460
8	GP16	8779	9069	-	291	97
9	ctl	9202	9474	-	273	91
10	DNA ligase 3	9574	10416	+	843	281
11	LdOrf-35 peptide	10593	11705	+	1113	371
12	ORF 1173	10941	11480	-	540	180
13	dUTPase	11852	12331	-	480	160
14	p43	12655	14001	+	1347	449
15	hp	14153	14692	+	540	180
16	P24	14737	15564	-	828	276
17	hp	15802	16188	+	387	129
18	LEF-2	16249	17007	+	759	253
19	PK interacting protein	17112	17756	+	645	215
20	Caab_020	17768	18496	+	729	243
21	pif2	18508	19794	+	1287	429
22	bro-d	19971	20711	+	741	247
23	HE65B	20829	21524	+	696	232
24	bro-d	21870	23378	+	1509	503
25	hp	23630	24730	-	1101	367
26	calyx/pep	24942	25928	+	987	329
27	Caab_027	26247	26537	-	291	97
28	Caab_028	28701	29630	-	930	310
29	bro-c	29944	30957	+	1014	338
30	sod	31139	31603	-	465	155
31	orf110	31842	32804	+	963	321
32	pif3	33037	33681	+	645	215
33	hp	33804	34265	+	462	154
34	parg	34427	35989	+	1563	521
35	ac106/107	36084	36836	+	753	251
36	Caab_036	37594	37800	-	207	69
37	AcOrf-113 peptide	38947	40011	+	1065	355
38	ORF-65	40219	40479	-	261	87
39	occlusion-derived virus enveloped-capsid 43	40572	41645	-	1074	358
40	vp80 capsid protein	41949	44717	-	2769	923
41	P48	44870	46093	+	1224	408
42	P12	46086	46514	+	429	143
43	P40	46567	47694	+	1128	376
44	p6.9	47834	48160	+	327	109
45	lef5	48157	49494	-	1338	446
46	38K protein	49021	50349	+	1329	443
47	pif4	50415	50933	-	519	173
48	helicase	50890	54756	+	3867	1289
49	ODV-E25	55084	55779	-	696	232
50	p18	55781	56332	-	552	184
51	P33	56375	57136	+	762	254
52	lef4	57285	58742	-	1458	486
53	VP39	58741	59736	+	996	332
54	cg30	60003	60887	+	885	295
55	vp91	60990	63521	-	2532	844
56	telokin-like protein	63490	64656	+	1167	389
57	ac81-like protein	64412	65353	+	942	314
58	GP41	65346	66665	+	1320	440
59	AC78	66821	67294	+	474	158
60	very late factor 1	67401	68861	+	1461	487
61	agip108	68943	69200	+	258	86
62	ac75	69207	69599	+	393	131
63	DNA polymerase	69798	73259	-	3462	1154
64	desmoplakin	73290	76133	+	2844	948
65	LEF-3	76317	77657	-	1341	447
66	pif6	77656	78003	+	348	116
67	IAP-3	78167	79255	+	1089	363
68	p26	79451	80137	+	687	229
69	hp	80235	80915	-	681	227
70	ubi	81028	81288	+	261	87
71	hp	81285	81530	+	246	82
72	39k	81677	82723	-	1047	349
73	nudix	83000	83716	-	717	239
74	dbp1	84196	85173	+	978	326
75	p47	85370	86584	-	1215	405
76	TMK	87120	87725	-	606	202
77	inhibitor of apoptosis protein 3	89934	90245	+	312	104
78	lef-12	90437	91222	+	786	262
79	hp	91331	91543	+	213	71
80	Caab_080	91530	92705	-	1176	392
81	Caab_081	92801	93286	+	486	162
82	Caab_082	93536	94234	+	699	233
83	16 kDa protein	94402	94878	+	477	159
84	LEF-8	94450	97386	-	2937	979
85	DnaJ domain protein	97407	98507	+	1101	367
86	inhibitor of apoptosis protein 3	98539	99270	-	732	244
87	Caab_087	99360	99623	+	264	88
88	ORF109	99667	100329	-	663	221
89	ac53	100374	100793	+	420	140
90	ORF46	100790	102001	-	1212	404
91	LEF-10	102173	102514	+	342	114
92	VP1054	102384	103478	+	1095	365
93	ORF49	103630	103902	+	273	91
94	hp	104622	105113	+	492	164
95	plxy59	105331	105987	-	657	219
96	chaB3	106247	106612	-	366	122
97	FP25K	106895	108106	-	1212	404
98	LEF-9	108226	109782	+	1557	519
99	Caab_099	109888	110115	+	228	76
100	Caab_100	110691	111002	-	312	104
101	Caab_101	111098	111331	-	234	78
102	Bro-e	111417	112796	+	1380	460
103	viral enhancing factor	112944	115376	+	2433	811
104	host range factor-1	115446	116240	+	795	265
105	bro	116293	117186	-	894	298
106	bro-d	117302	118171	-	870	290
107	bro-d	118248	119168	-	921	307
108	gp37	119252	120109	-	858	286
109	hp	120387	120914	+	528	176
110	chitinase	121064	122809	+	1746	582
111	BRO-A	123051	124136	-	1086	362
112	BRO-A	124329	125078	-	750	250
113	Bro-e	125282	126325	-	1044	348
114	BRO-A	126720	127442	-	723	241
115	orf061-like protein	127830	129263	-	1434	478
116	Caab_116	131199	131501	-	303	101
117	Caab_117	131662	131925	-	264	88
118	viral cathepsin	131945	132928	+	984	328
119	ORF_37	133116	133490	+	375	125
120	p10	133613	133879	-	267	89
121	p26	133922	135124	-	1203	401
122	ac29	135243	135566	+	324	108
123	lef-6	135650	136687	-	1038	346
124	DBP-2	136739	137587	-	849	283
125	P74	137772	139760	-	1989	663
126	ME53	139933	141351	-	1419	473
127	ie0	142026	142856	+	831	277
128	49k	142890	144344	+	1455	485
129	ODV-E18	144411	144680	+	270	90
130	occlusion derived viral protein-e27	144779	145630	+	852	284
131	ac145	145717	145995	+	279	93
132	hp	146014	146667	-	654	218
133	ORF132 ie1	146689	149361	+	2673	891
134	occlusion-derived virus envelope protein	149523	150650	-	1128	376
135	hoar	150851	153454	-	2604	868
136	Caab_136	154394	155617	+	1224	408
137	Caab_137	155922	156947	+	1026	342
138	Caab_138	157110	157643	-	534	178
139	Caab_139	157907	158731	+	825	275
140	alkaline exonuclease	158998	160410	-	1413	471
141	hp	160519	161832	-	1314	438
142	ORF135	161831	162277	+	447	149
143	ODV-E66	162837	164837	-	2001	667
144	F protein	165044	167212	-	2169	723
145	ORF105 protein	167554	170688	+	3135	1045
146	ORF-29	171062	171988	-	927	309
147	egt	172267	173841	-	1575	525
148	ORF-18	174051	174572	-	522	174
149	LEF-1	174789	175538	+	750	250
150	38.7k	175569	176972	+	1404	468
