# Supplementary material for: Sequencing, Analysis and Organization of the Complete Genome of a Novel Baculovirus Calliteara abietis Nucleopolyhedrovirus (CaabNPV)
Source: Viruses. 2024 Feb 4;16(2):252. doi: 10.3390/v16020252 (PMC10891889; doi:10.3390/v16020252)
Supplement: Supplementary file 1 [file viruses-16-00252-s001.zip › S4_K2P pairwise distances.xls]

## Sheet: MatrixOutput
	AdorGV	OpbuNPV	AcMNPV	EcobNPV	HearNPV	LdMNPV	HespNPV	EupsNPV	OrleNPV	CaabNPV
AdorGV
OpbuNPV	0.621171
AcMNPV	0.631379	0.459732
EcobNPV	0.610503	0.417484	0.415268
HearNPV	0.603624	0.429857	0.449576	0.386052
LdMNPV	0.71533	0.465084	0.472189	0.450683	0.455497
HespNPV	0.627206	0.435593	0.433501	0.332134	0.39934	0.416987
EupsNPV	0.625422	0.421247	0.442693	0.323296	0.375484	0.413562	0.322384
OrleNPV	0.646225	0.408699	0.429704	0.321453	0.381904	0.398953	0.324821	0.299943
CaabNPV	0.655542	0.429774	0.425603	0.330566	0.394711	0.335754	0.334157	0.291601	0.288929

## Sheet: Caption
Table. Estimates of Evolutionary Divergence between Sequences
The number of base substitutions per site from between sequences are shown. Analyses were conducted using the Kimura 2-parameter model [1]. This analysis involved 10 nucleotide sequences. Codon positions included were 1st+2nd+3rd+Noncoding. All positions with less than 95% site coverage were eliminated, i.e., fewer than 5% alignment gaps, missing data, and ambiguous bases were allowed at any posi…
1. Kimura M. (1980). A simple method for estimating evolutionary rate of base substitutions through comparative studies of nucleotide sequences. Journal of Molecular Evolution 16:111-120.
2. Tamura K., Stecher G., and Kumar S. (2021). MEGA 11: Molecular Evolutionary Genetics Analysis Version 11. Molecular Biology and Evolution https://doi.org/10.1093/molbev/msab120.
Disclaimer: Although utmost care has been taken to ensure the correctness of the caption, the caption text is provided "as is" without any warranty of any kind. Authors advise the user to carefully check the caption prior to its use for any purpose and report any errors or problems to the authors immediately (www.megasoftware.net). In no event shall the authors and their employers be liable for a…
